# Supplementary material for: Parathyroid near-infrared autofluorescence differently benefits depending on the surgeon’s skill for preventing from hypoparathyroidism after total thyroidectomy: A systematic review and meta-analysis
Source: PLoS One. 2025 Apr 24;20(4):e0321310. doi: 10.1371/journal.pone.0321310 (PMC12021147; doi:10.1371/journal.pone.0321310)
Supplement: S1 Table — (XLSX) [file pone.0321310.s001.xlsx]

## Sheet: Sheet1
A. Grevellec; A. Graham; A. S. Tucker	2011	Shh signalling restricts the expression of Gcm2 and controls the position of the developing parathyroids			353		2	194-205		Animals Avian Proteins/deficiency/genetics/metabolism Branchial Region/embryology/metabolism Chick Embryo DNA-Binding Proteins/genetics/metabolism Female Gene Expression Regulation, Developmental/drug effects Hedgehog Proteins/deficiency/genetics/*metabolism Homeodomain Proteins/genetics/metabolism In Situ Hybridization, Fluorescence Mice Mice, Knockout Mutation Nuclear Proteins/genetics/metaboli…	The parathyroid glands originate from the endoderm of the caudal pharyngeal pouches. How these parathyroids are restricted to developing in the caudal pouches is unclear. In this paper we investigate the role of Shh signalling in patterning the vertebrate pharyngeal pouches, and show that Hh signalling may be involved in restricting the expression of the parathyroid marker Gcm2 in the pharyngeal …	eng
W. W. Liu; C. Q. Li; Z. M. Guo; H. Li; Q. Zhang; A. K. Yang	2011	Fluorescence identification of parathyroid glands by aminolevulinic acid hydrochloride in rats			29		9	635-8		*Aminolevulinic Acid Animals Feasibility Studies *Fluorescence Male Parathyroid Glands/*pathology/*surgery *Photosensitizing Agents Rats Rats, Sprague-Dawley	OBJECTIVE: In this study, we investigate the feasibility of the use of aminolevulinic acid hydrochloride (5-ALA)-induced fluorescence in the detection of parathyroid glands in rats. BACKGROUND DATA: The intraoperative identification of parathyroid glands is difficult, which is one of the main reasons for postoperative hypoparathyroidism. MATERIALS AND METHODS: An animal experiment was designed. T…	eng
C. Paras; M. Keller; L. White; J. Phay; A. Mahadevan-Jansen	2011	Near-infrared autofluorescence for the detection of parathyroid glands			16		6	67012		Adipose Tissue/chemistry Humans Image Processing, Computer-Assisted/*methods Parathyroid Glands/*chemistry/surgery Parathyroidectomy Spectrometry, Fluorescence/*methods Spectroscopy, Near-Infrared/*methods Surgery, Computer-Assisted Thyroid Diseases/surgery Thyroidectomy Trachea/chemistry	A major challenge in endocrine surgery is the intraoperative detection of parathyroid glands during both thyroidectomies and parathyroidectomies. Current localization techniques such as ultrasound and sestamibi scan are mostly preoperative and rely on an abnormal parathyroid for its detection. In this paper, we present near-infrared (NIR) autofluorescence as a nonintrusive, real-time, automated i…	eng
D. Rusconi; E. Valtorta; O. Rodeschini; D. Giardino; I. Lorenzo; B. Predieri; M. Losa; L. Larizza; P. Finelli	2011	Combined characterization of a pituitary adenoma and a subcutaneous lipoma in a MEN1 patient with a whole gene deletion			204		6	309-15		Comparative Genomic Hybridization Female *Gene Deletion Humans In Situ Hybridization, Fluorescence Karyotyping Lipoma/*genetics Multiple Endocrine Neoplasia Type 1/*genetics Neoplasms, Multiple Primary/*genetics Pituitary Neoplasms/*genetics Skin Neoplasms/*genetics Young Adult	Multiple endocrine neoplasia type 1 (MEN1) is an autosomal dominant hereditary disorder associated with mutations of the MEN1 gene, which is characterized by combined tumors of the parathyroid glands, pancreatic islet cells, and the anterior pituitary. A significant number of patients with the clinical features of MEN1, however, do not show MEN1 mutations upon direct sequencing. We describe a you…	eng
T. Sato; Y. Kikkawa; T. Hiramitsu; T. Yamamoto; N. Goto; S. Matsuoka; T. Nagasaka; Y. Watarai; K. Uchida; Y. Tominaga	2011	Role of multifunctional cell cycle modulators in advanced secondary hyperparathyroidism			15 Suppl 1			26-32		CCAAT-Enhancer-Binding Protein-beta/genetics/*metabolism Cell Proliferation Cyclin D1/metabolism Fluorescent Antibody Technique Humans Hyperparathyroidism, Secondary/*physiopathology Hyperplasia Ki-67 Antigen Mitogen-Activated Protein Kinases/metabolism Parathyroid Glands/*pathology Phosphorylation Staining and Labeling Up-Regulation ras Proteins/metabolism	Long-term dialysis for patients with end stage renal disease leads to an unavoidable common complication, which is secondary hyperparathyroidism. Two histological patterns (nodular and diffuse hyperplasia) are detected, indicating that continuous uremia-related stimulation promotes parathyroid cell proliferation from diffuse to nodular growth. However, the key molecular mechanism is not fully und…	eng
T. Suzuki; T. Numata; M. Shibuya	2011	Intraoperative photodynamic detection of normal parathyroid glands using 5-aminolevulinic acid			121		7	1462-6		Administration, Oral Adult Aged *Aminolevulinic Acid Female Fluorescence Humans Hyperthyroidism/diagnosis/surgery Intraoperative Care/methods Male Middle Aged Parathyroid Glands/*anatomy & histology/drug effects Photosensitizing Agents Postoperative Complications/prevention & control Reference Values Sampling Studies Sensitivity and Specificity Thyroid Diseases/diagnosis/*surgery Thyroid Neoplasm…	OBJECTIVE: It is important to identify and save the normal parathyroid glands during head and neck surgery because of their role in regulating the blood calcium level, yet it is often difficult to localize normal parathyroid glands during surgery. Fluorescence-guided parathyroidectomy in patients with hyperparathyroidism has already proved useful. However, there are few reports of fluorescence-gu…	eng
K. Árvai; K. Nagy; H. Barti-Juhász; I. Peták; T. Krenács; T. Micsik; G. Végső; F. Perner; B. Szende	2012	Molecular profiling of parathyroid hyperplasia, adenoma and carcinoma			18		3	607-14		Adenocarcinoma/genetics/metabolism/pathology Adenoma/genetics/metabolism/pathology Biomarkers, Tumor/*genetics/*metabolism Fluorescent Antibody Technique *Gene Expression Profiling Humans Hyperplasia/genetics/metabolism/pathology Immunoenzyme Techniques Oligonucleotide Array Sequence Analysis Parathyroid Glands/*metabolism/pathology Parathyroid Neoplasms/*genetics/*metabolism/pathology RNA, Messe…	The objective of the study was to examine proliferation and apoptosis associated gene expression in the whole sequence parathyroid lesions to reveal specific features of carcinoma. This study was based on surgically removed parathyroid tissues, gene expression analysis was performed both at gene and protein level. First, mRNA isolation was performed from deep-frozen tissue samples, and further ap…	eng
H. Pakkila; M. Yliharsila; S. Lahtinen; L. Hattara; N. Salminen; R. Arppe; M. Lastusaari; P. Saviranta; T. Soukka	2012	Quantitative multianalyte microarray immunoassay utilizing upconverting phosphor technology			84		20	8628-34		Animals Antibodies, Immobilized/chemistry/immunology Biotinylation Female Humans Immunoassay/*instrumentation Luminescent Agents/*chemistry Luminescent Measurements/instrumentation Luteinizing Hormone/*analysis/immunology Male Nanoparticles/*chemistry Prostate-Specific Antigen/*analysis/immunology Protein Array Analysis/instrumentation Sensitivity and Specificity Thyrotropin/*analysis/immunology	A quantitative multianalyte immunoassay utilizing luminescent upconverting single-crystal nanoparticles as reporters on an antibody array-in-well platform was demonstrated. Upconverting nanoparticles are inorganic rare earth doped materials that have the unique feature of converting low energy infrared radiation into higher energy visible light. Autofluorescence, commonly limiting the sensitivity…	eng
R. Fukai; N. Ochi; A. Murakami; M. Nakashima; Y. Tsurusaki; H. Saitsu; N. Matsumoto; N. Miyake	2013	Co-occurrence of 22q11 deletion syndrome and HDR syndrome			161a		10	2576-81		22q11 Deletion Syndrome/*complications/diagnosis Abnormalities, Multiple/diagnosis Base Sequence Chromosome Breakpoints Chromosome Deletion Chromosomes, Human, Pair 10 Chromosomes, Human, Pair 22 Comparative Genomic Hybridization Facies Hearing Loss, Sensorineural/*complications/diagnosis Humans Hypoparathyroidism/*complications/diagnosis In Situ Hybridization, Fluorescence Male Nephrosis/*compli…	22q11 deletion syndrome is one of the most common chromosomal deletion syndromes and is usually caused by a 1.5-3.0 Mb deletion at chromosome 22q11.2. It is characterized by hypocalcemia resulting from hypoplasia of the parathyroid glands, hypoplasia of the thymus, and defects of the cardiac outflow tract. We encountered a Japanese boy presenting with an unusually severe phenotype of 22q11 deleti…	eng
R. Iida; K. Yokoyama; I. Ohkido; I. Tabei; H. Takeyama; A. Suzuki; T. Shibasaki; D. Matsuba; N. Suda; T. Hosoya	2013	Detection of dihydropyridine- and voltage-sensitive intracellular Ca(2+) signals in normal human parathyroid cells			63		4	235-40		Calcium Channel Blockers/pharmacology Calcium Channels/*physiology Calcium Channels, L-Type/drug effects Calcium Signaling/*physiology Dihydropyridines/*metabolism/pharmacology Humans Nicardipine/pharmacology Parathyroid Glands/*metabolism	We recently showed dihydropyridine- and voltage-sensitive Ca(2+) entry in cultured parathyroid cells from patients with secondary hyperparathyroidism. To determine whether normal parathyroid cells have a similar extracellular Ca(2+) entry system, cells were isolated from normal (non-hyperplastic) human parathyroid glands. Fluorescence signals related to the cytoplasmic Ca(2+) concentration ([Ca(2…	eng
J. Li; Z. Liu; S. Xiao; N. R. Manley	2013	Transdifferentiation of parathyroid cells into cervical thymi promotes atypical T-cell development			4			2959		Animals Cell Differentiation Cell Lineage *Cell Transdifferentiation Epithelial Cells/cytology Female Green Fluorescent Proteins/metabolism Male Mice Mice, Transgenic Parathyroid Glands/*pathology Phenotype Receptors, Antigen, T-Cell, alpha-beta/metabolism T-Lymphocytes/*cytology Thymus Gland/*pathology	The thoracic thymus is the primary vertebrate organ for T-cell generation. Accessory cervical thymi have also been identified in humans and mice, and shown in mice to be independent functional organs that support T-cell development. However, their origin and functional significance remain unclear. Here we show that cervical thymi in mice have following two origins: delayed differentiation of endo…	eng
R. V. Lloyd; H. Hardin; C. Montemayor-Garcia; F. Rotondo; L. V. Syro; E. Horvath; K. Kovacs	2013	Stem cells and cancer stem-like cells in endocrine tissues			24		1	45301		Animals Endocrine Glands/*cytology Gastrointestinal Tract/cytology Humans Neoplastic Stem Cells/*physiology Neuroendocrine Cells/physiology Pancreas/cytology Pituitary Gland/cytology Stem Cells/*physiology Thyroid Gland/cytology	Cancer stem-like cells are a subpopulation of self-renewing cells that are more resistant to chemotherapy and radiation therapy than the other surrounding cancer cells. The cancer stem cell model predicts that only a subset of cancer cells possess the ability to self-renew and produce progenitor cells that can reconstitute and sustain tumor growth. Evidence supporting the existence of cancer stem…	eng
M. A. McWade; C. Paras; L. M. White; J. E. Phay; A. Mahadevan-Jansen; J. T. Broome	2013	A novel optical approach to intraoperative detection of parathyroid glands			154		6	1371-7; discussion 1377		Humans Intraoperative Period Optical Devices Optical Phenomena Parathyroid Diseases/pathology/surgery Parathyroid Glands/*pathology/*surgery Parathyroidectomy/methods Spectrometry, Fluorescence/instrumentation/*methods Spectroscopy, Near-Infrared/instrumentation/*methods Thyroid Diseases/pathology/surgery Thyroidectomy/methods	BACKGROUND: Inadvertent removal of parathyroid glands is a challenge in endocrine operations. There is a critical need for a diagnostic tool that provides sensitive, real-time parathyroid detection during procedures. We have developed an intraoperative technique using near-infrared (NIR) fluorescence for in vivo, real-time detection of the parathyroid regardless of its pathologic state. METHODS: …	eng
D. T. Ward; M. Z. Mughal; M. Ranieri; M. M. Dvorak-Ewell; G. Valenti; D. Riccardi	2013	Molecular and clinical analysis of a neonatal severe hyperparathyroidism case caused by a stop mutation in the calcium-sensing receptor extracellular domain representing in effect a human 'knockout'			169		1	K1-7		*Amino Acid Substitution Arginine Calcium/blood Child Endoplasmic Reticulum/genetics/metabolism Female Fluorescent Antibody Technique HEK293 Cells Humans Hypercalcemia/blood/*etiology Hyperparathyroidism/blood/congenital/*diagnosis/*genetics Immunoblotting Infant Infant, Newborn *Mutagenesis, Insertional Parathyroid Hormone/blood/genetics *Parathyroidectomy/methods Receptors, Calcium-Sensing/*gen…	OBJECTIVE: Loss-of-function calcium-sensing receptor (CAR) mutations cause elevated parathyroid hormone (PTH) secretion and hypercalcaemia. Although full Car deletion is possible in mice, most human CAR mutations result from a single amino acid substitution that maintains partial function. However, here, we report a case of neonatal severe hyperparathyroidism (NSHPT) in which the truncated CaR la…	eng
A. M. Yusof; S. Kothandaraman; X. Zhang; M. Saji; M. D. Ringel; M. F. Tweedle; J. E. Phay	2013	Development of a calcium-sensing receptor molecular imaging agent			154		6	1378-84; discussion 1384		*Benzamides/chemical synthesis/chemistry Carcinoma, Medullary/metabolism/pathology/surgery Carcinoma, Neuroendocrine *Cyclohexylamines/chemical synthesis/chemistry Green Fluorescent Proteins/genetics/metabolism HEK293 Cells Humans MAP Kinase Signaling System Mass Spectrometry Molecular Imaging/*methods Parathyroid Glands/*metabolism/pathology Receptors, Calcium-Sensing/antagonists & inhibitors/ge…	BACKGROUND: Calcium-sensing receptor (CaSR) is expressed by parathyroid cells and thyroid C-cells (from which medullary thyroid carcinoma [MTC] is derived). A molecular imaging agent localizing to the CaSR could improve the detection of parathyroids and MTC preoperatively or intraoperatively. We synthesized a novel compound containing a fluorine residue for potential future labeling and demonstra…	eng
R. Antakia; P. Gayet; S. Guillermet; T. J. Stephenson; N. J. Brown; B. J. Harrison; S. P. Balasubramanian	2014	Near infrared fluorescence imaging of rabbit thyroid and parathyroid glands			192		2	480-6		Animals Dissection/methods Enzyme Inhibitors/pharmacokinetics Female Injections, Intravenous Intraoperative Period Male *Methylene Blue/pharmacokinetics Neck/surgery Parathyroid Glands/*anatomy & histology/metabolism/surgery Rabbits Spectrometry, Fluorescence/*methods Spectroscopy, Near-Infrared/*methods Thyroid Gland/*anatomy & histology/metabolism/surgery Methylene blue Near-infrared fluorescen…	BACKGROUND: Near infrared fluorescence imaging using intravenous methylene blue (MB) is a novel technique that has potential to aid the parathyroid gland (PG) localization during thyroid and parathyroid surgery. The aim of this study was to examine MB fluorescence in the rabbit neck and determine the influence of MB dose and time following administration on fluorescence from thyroid and PGs. METH…	eng
M. A. McWade; C. Paras; L. M. White; J. E. Phay; C. C. Solorzano; J. T. Broome; A. Mahadevan-Jansen	2014	Label-free intraoperative parathyroid localization with near-infrared autofluorescence imaging			99		12	4574-80		Adult Aged Animals Computer Systems Diagnostic Imaging/*methods Dogs Endocrine Surgical Procedures Female Fluorescence Fluorescent Dyes Humans Male Middle Aged Parathyroid Diseases/pathology/surgery Parathyroid Glands/*anatomy & histology/*surgery Parathyroidectomy/*methods Pilot Projects Reproducibility of Results Spectroscopy, Near-Infrared/*methods Thyroid Diseases/pathology/surgery Thyroidect…	CONTEXT: The inability to accurately localize the parathyroid glands during parathyroidectomy and thyroidectomy procedures can prevent patients from achieving postoperative normocalcemia. There is a critical need for an improved intraoperative method for real-time parathyroid identification. OBJECTIVE: The objective of the study was to test the accuracy of a real-time, label-free technique that u…	eng
A. Scordino; A. Campisi; R. Grasso; R. Bonfanti; M. Gulino; L. Iauk; R. Parenti; F. Musumeci	2014	Delayed luminescence to monitor programmed cell death induced by berberine on thyroid cancer cells			19		11	117005		Apoptosis/*drug effects Berberine/*pharmacology Cell Line, Tumor Cell Survival/drug effects Cyclin-Dependent Kinase Inhibitor p27/analysis/metabolism Humans Luminescent Measurements/*methods Signal Transduction/drug effects Spectrum Analysis Thyroid Gland/cytology Thyroid Neoplasms/*chemistry Tumor Suppressor Protein p53/analysis/metabolism	Correlation between apoptosis and UVA-induced ultraweak photon emission delayed luminescence (DL) from tumor thyroid cell lines was investigated. In particular, the effects of berberine, an alkaloid that has been reported to have anticancer activities, on two cancer cell lines were studied. The FTC-133 and 8305C cell lines, as representative of follicular and anaplastic thyroid human cancer, resp…
S. Takeuchi; K. Shimizu; K. Shimizu, Jr.; H. Akasu; R. Okamura	2014	Identification of pathological and normal parathyroid tissue by fluorescent labeling with 5-aminolevulinic acid during endocrine neck surgery			81		2	84-93		Adult Aged *Aminolevulinic Acid Female Humans Male Middle Aged Neck/*surgery Parathyroid Glands/surgery Parathyroidectomy *Protoporphyrins Thoracic Surgery, Video-Assisted Thyroid Gland/surgery Thyroidectomy	BACKGROUND: When performing parathyroid or thyroid surgery, surgeons must distinguish parathyroid tissue from the surrounding thyroid tissue, to preserve healthy parathyroid tissue while excising diseased thyroid tissue or to completely remove pathological parathyroid lesions. Here, we explored the feasibility of labeling the parathyroid glands for easy identification by administering 5-aminolevu…	eng
J. M. Chakedis; C. Maser; K. T. Brumund; M. Bouvet	2015	Indocyanine green fluorescence-guided redo parathyroidectomy			2015					Aged Diagnosis, Differential Female Humans Hyperparathyroidism/diagnostic imaging/*surgery Indocyanine Green Optical Imaging/methods Parathyroidectomy/*methods Reoperation Surgery, Computer-Assisted Tomography, X-Ray Computed Treatment Outcome	Re-operative neck surgery for hyperparathyroidism is a technically difficult operation that requires adjunctive studies to assist with finding the parathyroid tissues. Intraoperative tests help minimise exploration of the neck and decrease injuries to the surrounding structures. Indocyanine green is a near-infrared fluorescent dye that in pre-clinical models was found to be useful in locating the…	eng
H. Hyun; M. H. Park; E. A. Owens; H. Wada; M. Henary; H. J. Handgraaf; A. L. Vahrmeijer; J. V. Frangioni; H. S. Choi	2015	Structure-inherent targeting of near-infrared fluorophores for parathyroid and thyroid gland imaging			21		2	192-7		Animals *Fluorescent Dyes/chemical synthesis Mice Parathyroid Glands/*metabolism Rats Spectroscopy, Near-Infrared/*methods Swine Thyroid Gland/*metabolism	The typical method for creating targeted contrast agents requires covalent conjugation of separate targeting and fluorophore domains. In this study, we demonstrate that it is possible to create near-infrared (NIR) fluorophores with different tissue specificities driven by their inherent chemical structures. Thus, a single compact molecule performs both targeting and imaging. We use this strategy …	eng
F. A. Jakobiec; D. J. Ramsey; A. M. Stagner; D. M. Wu; M. K. Yoon	2015	Pulmonary Adenocarcinoma Metastatic to the Choroid Diagnosed by Biopsy of an Extrascleral Nodule			2		1	45528		Choroid Immunohistochemistry Lung carcinoma Metastasis Orbit	PURPOSE/BACKGROUND: To report a patient with orbital extension of a choroidal metastasis produced by a pulmonary adenocarcinoma which was diagnosed by biopsy of the extrascleral nodule. METHODS: Clinical history and imaging studies (including fundus photography, autofluorescence, fluorescein angiography, B-scan, and orbital MRI) were reviewed along with histopathologic and immunohistochemical stu…	eng
S. Katagiri; Y. Ohkuma; T. Hayashi; T. Gekka; H. Tsuneoka	2015	Fundus autofluorescence findings of acute posterior multifocal placoid pigment epitheliopathy with chronic thyroiditis and splenectomy			98		2	186-9		Chronic Disease Female Fluorescein Angiography Fundus Oculi Humans Middle Aged Retinal Diseases/diagnosis/*etiology Retinal Pigment Epithelium/*pathology Splenectomy/*adverse effects Thyroiditis/*complications		eng
G. Lahav; S. Shilstein; S. Shchemelinin; S. Ikher; D. Halperin; R. Chechik; A. Breskin	2015	X-ray fluorescence-based differentiation of neck tissues in a bovine model: implications for potential intraoperative use			31		3	233-41		Algorithms Animals Cattle Intraoperative Period *Neck Organ Specificity Spectrometry, X-Ray Emission/*methods Trace Elements/analysis/chemistry In-vivo Intra-operative Neck tissues Tissue differentiation Tissue trace elements Xrf	This study explores the possibility of using X-ray fluorescence (XRF)-based trace-element analysis for differentiation of various bovine neck tissues. It is motivated by the requirement for an intra-operative in-vivo method for identifying parathyroid glands, particularly beneficial in surgery in the central neck-compartment. Using a dedicated X-ray spectral analysis, we examined ex-vivo XRF spec…	eng
Y. J. Suh; J. Y. Choi; Y. J. Chai; H. Kwon; J. W. Woo; S. J. Kim; K. H. Kim; K. E. Lee; Y. T. Lim; Y. K. Youn	2015	Indocyanine green as a near-infrared fluorescent agent for identifying parathyroid glands during thyroid surgery in dogs			29		9	2811-07-01		Animals Dogs *Fluorescent Dyes/administration & dosage *Indocyanine Green/administration & dosage Male *Parathyroid Glands Spectroscopy, Near-Infrared/*methods *Thyroidectomy	BACKGROUND: Surgical procedures involving the thyroid gland require identification of the parathyroid glands. Indocyanine green (ICG) is a near-infrared (NIR) fluorescent contrast agent used for a variety of procedures such as intraoperative angiography, extrahepatic cholangiography, and lymph node mapping. In this study, we used a canine model to evaluate ICG for NIR fluorescent imaging of the p…	eng
Q. R. Tummers; A. Schepers; J. F. Hamming; J. Kievit; J. V. Frangioni; C. J. van de Velde; A. L. Vahrmeijer	2015	Intraoperative guidance in parathyroid surgery using near-infrared fluorescence imaging and low-dose Methylene Blue			158		5	1323-30		Adenoma/*diagnosis/surgery Adult Aged Coloring Agents/administration & dosage Drug Administration Schedule Female Fluorescence Humans Hyperparathyroidism, Primary/complications/pathology/surgery Male Methylene Blue/*administration & dosage Middle Aged *Optical Imaging Parathyroid Neoplasms/*diagnosis/surgery *Parathyroidectomy Preoperative Care *Spectroscopy, Near-Infrared Young Adult	BACKGROUND: Identification of diseased and normal parathyroid glands during parathyroid surgery can be challenging. The aim of this study was to assess whether near-infrared (NIR) fluorescence imaging using administration of a low-dose Methylene Blue (MB) at the start of the operation could provide optical guidance during parathyroid surgery and assist in the detection of parathyroid adenomas. ME…	eng
R. Bi; Y. Fan; K. Lauter; J. Hu; T. Watanabe; J. Cradock; Q. Yuan; T. Gardella; M. Mannstadt	2016	Diphtheria Toxin- and GFP-Based Mouse Models of Acquired Hypoparathyroidism and Treatment With a Long-Acting Parathyroid Hormone Analog			31		5	975-84		Animals Delayed-Action Preparations/pharmacology Diphtheria Toxin/*toxicity Disease Models, Animal Female Green Fluorescent Proteins/genetics/metabolism Hypoparathyroidism/chemically induced/*drug therapy/genetics/metabolism Male Mice Mice, Transgenic *Parathyroid Hormone/analogs & derivatives/pharmacology Animal models Cell/tissue signaling-endocrine pathways Disorders of calcium/phosphate metab…	Hypoparathyroidism (HP) arises most commonly from parathyroid (PT) gland damage associated with neck surgery, and is typically treated with oral calcium and active vitamin D. Such treatment effectively increases levels of serum calcium (sCa), but also brings risk of hypercalciuria and renal damage. There is thus considerable interest in using PTH or PTH analogs to treat HP. To facilitate study of…	eng
M. P. Brandao; R. Iwakura; A. A. Honorato-Sobrinho; K. Haleplian; A. S. Ito; L. C. de Freitas; L. Bachmann	2016	Optical Characterization of Parathyroid Tissues			70		10	1709-1716		Fluorescence spectroscopy carcinoma fluorescence lifetime parathyroid tissue	The parathyroid glands are small and often similar to lymph nodes, fat, and thyroid tissue. These glands are difficult to identify during surgery and a biopsy of the parathyroid for identification can lead to damage of the gland. The use of static and time-resolved fluorescence techniques to detect biochemical composition and tissue structure alterations could help to develop a portable, minimall…	eng
F. De Leeuw; I. Breuskin; M. Abbaci; O. Casiraghi; H. Mirghani; A. Ben Lakhdar; C. Laplace-Builhe; D. Hartl	2016	Intraoperative Near-infrared Imaging for Parathyroid Gland Identification by Auto-fluorescence: A Feasibility Study			40		9	2131-08-01		Feasibility Studies Female Fluorescence Humans Male Middle Aged Monitoring, Intraoperative Parathyroid Glands/*diagnostic imaging Prospective Studies Spectroscopy, Near-Infrared/*methods *Thyroidectomy/adverse effects	BACKGROUND: Parathyroid glands (PGs) can be particularly hard to distinguish from surrounding tissue and thus can be damaged or removed during thyroidectomy. Postoperative hypoparathyroidism is the most common complication after thyroidectomy. Very recently, it has been found that the parathyroid tissue shows near-infrared (NIR) auto-fluorescence which could be used for intraoperative detection, …	eng
F. Dip; J. Falco; P. Quadri; M. De La Fuente; M. Prunello; R. J. Rosenthal	2016	Increased Identification of Parathyroid Glands Using Autofluorescence Imaging during Thyroidectomy			223		4	E13-E13				English
J. Falco; F. Dip; P. Quadri; M. de la Fuente; R. Rosenthal	2016	Cutting Edge in Thyroid Surgery: Autofluorescence of Parathyroid Glands			223		2	374-80		Adult Female Humans Intraoperative Care/*methods Male Middle Aged *Optical Imaging Outcome Assessment, Health Care Parathyroid Glands/*diagnostic imaging/surgery *Parathyroidectomy *Spectroscopy, Near-Infrared *Thyroidectomy	BACKGROUND: Identification of parathyroid glands may be challenging during thyroid and parathyroid surgery. Accidental resection of the glands may increase the morbidity of the surgery. The aim of this study was to evaluate accuracy in identification of autofluorescent parathyroid glands with the use of near infrared light in real time. STUDY DESIGN: Patients undergoing thyroid and parathyroid su…	eng
S. W. Kim; S. H. Song; H. S. Lee; W. J. Noh; C. Oak; Y. C. Ahn; K. D. Lee	2016	Intraoperative Real-Time Localization of Normal Parathyroid Glands With Autofluorescence Imaging			101		12	4646-4652		Adult Aged Carcinoma/*surgery Carcinoma, Papillary Feasibility Studies Female Humans Male Middle Aged Optical Imaging/*methods Parathyroid Glands/*diagnostic imaging Thyroid Cancer, Papillary Thyroid Neoplasms/*surgery Thyroidectomy/*methods	CONTEXT: This biomedical investigation is valuable for identification and localization of parathyroid glands during thyroidectomy, which can provide an intraoperative real-time visual guidance. OBJECTIVE: The objective of the study was to investigate the feasibility of real-time autofluorescence imaging of the parathyroid glands without exogenous contrast dye for their localization and demonstrat…	eng
M. Lavazza; X. Liu; C. Wu; A. Anuwong; H. Y. Kim; R. Liu; G. W. Randolph; D. Inversini; L. Boni; S. Rausei; F. Frattini; G. Dionigi	2016	Indocyanine green-enhanced fluorescence for assessing parathyroid perfusion during thyroidectomy			5		5	512-521		Indocyanine green (ICG) fluorescence hypocalcemia parathyroid thyroidectomy	Identification of the parathyroid glands during thyroid surgery may prevent their inadvertent surgical removal and thus provide a better postoperative quality of life. Nevertheless, the most common technique" for intraoperative evaluation of perfusion of parathyroid gland tissues during thyroid surgery is visual inspection of the physical condition of tissues, e.g., their color and bleeding edges…	eng
G. Mannelli; L. Cecconi; O. Gallo	2016	Laryngeal preneoplastic lesions and cancer: challenging diagnosis. Qualitative literature review and meta-analysis			106			64-90		Diagnosis, Differential Humans Laryngeal Neoplasms/*diagnosis/diagnostic imaging/pathology Laryngoscopy Magnetic Resonance Imaging Positron-Emission Tomography Precancerous Conditions/*diagnosis/diagnostic imaging/pathology Tomography, X-Ray Computed diagnostic imaging laryngeal cancer laryngeal lesions diagnosis laryngeal precancerosis meta-analysis systematic review	BACKGROUND: Multi-step cancerogenesis guides laryngeal cancer onset and it includes a wide variety of pre-cancerous lesions macroscopically challenging to identify and distinguish from initial cancerous foci. OBJECT: Different modalities of diagnostic techniques of laryngeal epithelial lesions exist and they do not offer a single system to make a differential diagnosis. Hence, this meta-analysis …
M. A. McWade; M. E. Sanders; J. T. Broome; C. C. Solorzano; A. Mahadevan-Jansen	2016	Establishing the clinical utility of autofluorescence spectroscopy for parathyroid detection			159		1	193-202		Adult Aged Aged, 80 and over Female Humans Male Middle Aged *Optical Imaging Parathyroid Diseases/*surgery Parathyroid Glands/*surgery *Parathyroidectomy *Spectroscopy, Near-Infrared Thyroid Diseases/*surgery Thyroidectomy Young Adult	BACKGROUND: The inability of surgeons to identify parathyroid glands accurately during cervical endocrine surgery hinders patients from achieving postoperative normocalcemia. An intrinsic, near-infrared fluorescence method was developed for real-time parathyroid identification with high accuracy. This study assesses the clinical utility of this approach. METHODS: Autofluorescence measurements wer…	eng
K. Ohtani; N. Ikeda	2016	[Photodynamic Therapy for Lung Cancer]			69		8	694-9		Bronchoscopy Japan Lung Neoplasms *Photochemotherapy Photosensitizing Agents	In Japan, Photodynamic therapy (PDT) is recommended as a treatment option for centrally located early-stage lung cancers (CLELCs). It is a minimally invasive treatment with excellent anti-tumor effects. The 2nd generation photosensitizer, talaporfin sodium has strong anti-tumor effects with much less photosensitivity than porfimer sodium. Moreover, the laser equipment is compact and portable, and…	jpn
Y. S. Park; J. Y. Hwang; Y. Jun; Y. M. Jin; G. Kim; H. Y. Kim; H. S. Kim; S. H. Lee; I. Jo	2016	Scaffold-free parathyroid tissue engineering using tonsil-derived mesenchymal stem cells			35			215-27		Animals Biomarkers/metabolism Body Weight Cadherins/metabolism Calcium/blood Cell Shape Cell Size Cell Survival Child Female Fluorescent Antibody Technique Humans Male Mesenchymal Stem Cells/*cytology Palatine Tonsil/*cytology Parathyroid Glands/*physiology/surgery Parathyroid Hormone/metabolism Parathyroidectomy Rats, Sprague-Dawley Spheroids, Cellular/cytology Survival Analysis Tissue Engineeri…	To restore damaged parathyroid function, parathyroid tissue engineering is the best option. Previously, we reported that differentiated tonsil-derived mesenchymal stem cells (dTMSC) restore in vivo parathyroid function, but only if they are embedded in a scaffold. Because of the limited biocompatibility of Matrigel, however, here we developed a more clinically applicable, scaffold-free parathyroi…	eng
J. Vidal Fortuny; V. Belfontali; S. M. Sadowski; W. Karenovics; S. Guigard; F. Triponez	2016	Parathyroid gland angiography with indocyanine green fluorescence to predict parathyroid function after thyroid surgery			103		5	537-43		Adult Aged Female *Fluorescent Dyes Follow-Up Studies Humans Hypoparathyroidism/*diagnosis/etiology *Indocyanine Green Intraoperative Care/*methods Male Middle Aged Parathyroid Glands/*blood supply Pilot Projects Postoperative Complications/*diagnosis *Thyroidectomy	BACKGROUND: Postoperative hypoparathyroidism remains the most common complication following thyroidectomy. The aim of this pilot study was to evaluate the use of intraoperative parathyroid gland angiography in predicting normal parathyroid gland function after thyroid surgery. METHODS: Angiography with the fluorescent dye indocyanine green (ICG) was performed in patients undergoing total thyroide…	eng
J. Vidal Fortuny; S. Guigard; J. Diaper; W. Karenovics; F. Triponez	2016	Subtotal Parathyroidectomy Under Indocyanine Green Angiography			3		1			Hyperparathyroidism Parathyroid Disorders Parathyroidectomy Procedures Secondary Hyperparathyroidism (Renal Osteodystrophy) Surgery Tertiary Hyperparathyroidism	Introduction: Subtotal parathyroid resection is indicated when secondary or tertiary hyperparathyroidism (HPT) develops and may be indicated also in patients with primary HPT and multiglandular disease. Three different surgical procedures are used to treat diffuse parathyroid hyperplasia: total parathyroidectomy with or without autotransplantation, and subtotal parathyroidectomy. One of the main …	eng
N. Zaidi; E. Bucak; A. Okoh; P. Yazici; H. Yigitbas; E. Berber	2016	The utility of indocyanine green near infrared fluorescent imaging in the identification of parathyroid glands during surgery for primary hyperparathyroidism			113		7	771-4		Adult Female *Fluorescent Dyes Humans Hyperparathyroidism, Primary/diagnostic imaging/*surgery *Indocyanine Green Male Middle Aged Optical Imaging/*methods Parathyroid Glands/*diagnostic imaging/surgery Parathyroidectomy/*methods Prospective Studies Spectroscopy, Near-Infrared Thyroid Gland/diagnostic imaging Treatment Outcome fluorescence-guided surgery hyperparathyroidism indocyanine green near…	BACKGROUND AND OBJECTIVES: Intraoperative adjuncts for the localization of parathyroid glands in parathyroid surgery are limited. The aim of this study is to assess the usefulness of indocyanine green (ICG) near-infrared (NIR) fluorescent imaging in patients undergoing surgery for primary hyperparathyroidism (PHPT). METHODS: ICG imaging was performed in 33 patients undergoing parathyroidectomy (P…	eng
N. Zaidi; E. Bucak; P. Yazici; S. Soundararajan; A. Okoh; H. Yigitbas; C. Dural; E. Berber	2016	The feasibility of indocyanine green fluorescence imaging for identifying and assessing the perfusion of parathyroid glands during total thyroidectomy			113		7	775-8		Adult Feasibility Studies Female *Fluorescent Dyes Humans Hypoparathyroidism/diagnosis/etiology/prevention & control *Indocyanine Green Intraoperative Care Male Optical Imaging/*methods Parathyroid Glands/*blood supply/*diagnostic imaging Postoperative Complications/diagnosis/etiology/prevention & control Prospective Studies Thyroid Diseases/*surgery *Thyroidectomy fluorescence fluorescence-guide…	BACKGROUND: There are limited adjuncts available for identifying and assessing the viability of parathyroid glands (PGs) during total thyroidectomy (TT). The aim of this study is to determine the feasibility of indocyanine green (ICG) imaging in identifying and assessing perfusion of PGs during TT. METHODS: ICG was administered in patients undergoing TT and fluorescence of PGs was assessed. A gra…	eng
R. Bi; Y. Fan; E. Luo; Q. Yuan; M. Mannstadt	2017	Two Techniques to Create Hypoparathyroid Mice: Parathyroidectomy Using GFP Glands and Diphtheria-Toxin-Mediated Parathyroid Ablation					121			Animals Calcium/blood Diphtheria Toxin/*toxicity *Disease Models, Animal Female Hypoparathyroidism/blood/*etiology Luminescent Agents/administration & dosage Male Mice Mice, Inbred C57BL Mice, Transgenic Parathyroid Glands/*drug effects/*surgery Parathyroid Hormone/blood Parathyroidectomy/*methods Poisons	Hypoparathyroidism (HP) is a disorder characterized by low levels of PTH which lead to hypocalcemia, hyperphosphatemia, and low bone turnover. The most common cause of the disease is accidental removal of the parathyroid glands during thyroid surgery. Novel therapies for HP are needed, but testing them requires reliable animal models of acquired HP. Here, we demonstrate the generation of two mous…	eng
Y. K. Chang; B. H. H. Lang	2017	To identify or not to identify parathyroid glands during total thyroidectomy			6		Suppl 1	S20-S29		Total thyroidectomy hypocalcemia hypoparathyroidism parathyroid gland identification (PG identification)	Hypoparathyroidism is one of the most common complications after total thyroidectomy and may impose a significant burden to both the patient and clinician. The extent of thyroid resection, surgical techniques, concomitant central neck dissection, parathyroid gland (PG) autotransplantation and inadvertent parathyroidectomy have long been some of the risk factors for postoperative hypoparathyroidis…	eng
L. Cui; Y. Gao; H. Yu; M. Li; B. Wang; T. Zhou; Q. Hu	2017	Intraoperative Parathyroid Localization with Near-Infrared Fluorescence Imaging Using Indocyanine Green during Total Parathyroidectomy for Secondary Hyperparathyroidism			7		1	8193		Adult Aged Computational Biology/methods Female Humans Hyperparathyroidism, Secondary/*diagnostic imaging/metabolism/*surgery *Indocyanine Green Intraoperative Care Male Middle Aged *Optical Imaging/methods Parathyroid Glands/*diagnostic imaging/*surgery *Parathyroidectomy ROC Curve Risk Factors	The detection of all glands during total parathyroidectomy (TPTX) in secondary hyperparathyroidism (SHPT) patients is often difficult due to their variability in number and location. The objective of this study was to evaluate the feasibility of near-infrared fluorescence (NIRF) imaging using indocyanine green (ICG) for intraoperative parathyroid gland (PTG) localization in SHPT patients. Twenty-…	eng
J. Falco; F. Dip; P. Quadri; M. de la Fuente; M. Prunello; R. J. Rosenthal	2017	Increased identification of parathyroid glands using near infrared light during thyroid and parathyroid surgery			31		9	3737-3742		Adult Female Humans Intraoperative Period Male Middle Aged Neck/*diagnostic imaging/surgery Parathyroid Glands/*diagnostic imaging/surgery *Parathyroidectomy Retrospective Studies *Spectroscopy, Near-Infrared/methods Thyroid Gland/*diagnostic imaging/surgery *Thyroidectomy Treatment Outcome Endocrine surgery Fluorescence Parathyroid gland autofluorescence Parathyroid gland identification Parathyr…	BACKGROUND: Parathyroid gland (PG) identification during thyroid and parathyroid surgery is challenging. Accidental parathyroidectomy increases the rate of postoperative hypocalcaemia. Recently, autofluorescence with near infrared light (NIRL) has been described for PG visualization. The aim of this study is to analyze the increased rate of visualization of PGs with the use of NIRL compared to wh…	eng
B. Fei; G. Lu; X. Wang; H. Zhang; J. V. Little; K. R. Magliocca; A. Y. Chen	2017	Tumor margin assessment of surgical tissue specimen of cancer patients using label-free hyperspectral imaging			10054					Hyperspectral imaging cancer detection fluorescence imaging head and neck cancer image classification image quantification image-guided surgery label free tumor margin assessment	We are developing label-free hyperspectral imaging (HSI) for tumor margin assessment. HSI data, hypercube (x,y,lambda), consists of a series of high-resolution images of the same field of view that are acquired at different wavelengths. Every pixel on the HSI image has an optical spectrum. We developed preprocessing and classification methods for HSI data. We used spectral features from HSI data …	eng
B. Fei; G. Lu; X. Wang; H. Zhang; J. V. Little; M. R. Patel; C. C. Griffith; M. W. El-Diery; A. Y. Chen	2017	Label-free reflectance hyperspectral imaging for tumor margin assessment: a pilot study on surgical specimens of cancer patients			22		8	45298		4-Chloro-7-nitrobenzofurazan/analogs & derivatives Deoxyglucose/analogs & derivatives Head and Neck Neoplasms/*diagnostic imaging/pathology Humans Machine Learning Neoplasm, Residual Optical Imaging/*methods Pilot Projects Sensitivity and Specificity cancer detection head and neck cancer hyperspectral imaging image classification image quantification image-guided surgery label-free tumor margin a…	A label-free, hyperspectral imaging (HSI) approach has been proposed for tumor margin assessment. HSI data, i.e., hypercube (x,y,lambda), consist of a series of high-resolution images of the same field of view that are acquired at different wavelengths. Every pixel on an HSI image has an optical spectrum. In this pilot clinical study, a pipeline of a machine-learning-based quantification method f…	eng
G. Hicks; R. George; M. Sywak	2017	Short and long-term impact of parathyroid autotransplantation on parathyroid function after total thyroidectomy			6		Suppl 1	S75-S85		Parathyroid autotransplantation hypocalcaemia hypoparathyroidism total thyroidectomy	The most common complication of total thyroidectomy is parathyroid insufficiency. Acute, transient, post-operative hypoparathyroidism increases length of hospitalization, morbidity and cost associated with total thyroidectomy. While permanent hypoparathyroidism poses a significant medical burden with lifetime medication, regular follow up and considerable disease burden related to chronic renal f…	eng
D. Hoang; N. Broer; J. A. Sosa; N. Abitbol; X. Yao; F. Li; F. Rivera-Molina; D. K. Toomre; S. A. Roman; G. Sue; S. Kim; A. Y. Li; G. G. Callender; C. Simpson; D. Narayan	2017	Leptin Is Produced by Parathyroid Glands and Stimulates Parathyroid Hormone Secretion			266		6	1075-1083		Adenoma/metabolism Animals Cells, Cultured Humans Hyperparathyroidism/metabolism Hyperplasia/metabolism Immunohistochemistry Leptin/*metabolism Mice, Knockout Microscopy, Confocal Microscopy, Fluorescence Microscopy, Immunoelectron Parathyroid Glands/*metabolism/pathology Parathyroid Hormone/*metabolism Parathyroid Neoplasms/metabolism Prospective Studies RNA, Messenger/metabolism Receptors, Lept…	OBJECTIVE: We asked if leptin and its cognate receptor were present in normal and diseased parathyroid glands, and if so, whether they had any functional effects on parathyroid hormone (PTH) secretion in parathyroid neoplasms. BACKGROUND: The parathyroid glands acting through PTH play a critical role in the regulation of serum calcium. Based on leptin's recently discovered role in bone metabolism…	eng
P. Jitpratoom; A. Anuwong	2017	The use of ICG enhanced fluorescence for the evaluation of parathyroid gland preservation			6		5	579-586		Icg Indocyanine green parathyroid preservation	Indocyanine green (ICG) enhanced fluorescence imaging is recent innovation as the real-time intraoperative imaging" technique. Many clinical studies have been reported in the literature which use different devices and techniques that employ various doses and usages of ICG as a non-specific contrast agent. Several groups have performed studies in endocrine surgery, especially with regards to parat…
B. Kahramangil; E. Berber	2017	Comparison of indocyanine green fluorescence and parathyroid autofluorescence imaging in the identification of parathyroid glands during thyroidectomy			6		6	644-648		Parathyroid autofluorescence (AF) indocyanine green fluorescence (ICGF) thyroid surgery	BACKGROUND: Indocyanine green fluorescence (ICGF) and parathyroid autofluorescence (AF) are two new techniques that aid in the identification of parathyroid glands (PG) intraoperatively during thyroidectomy. There is no study comparing the efficacy of these techniques. METHODS: This was an IRB-approved clinical study comparing the utility of ICGF and AF for identification of PGs during thyroidect…	eng
B. Kahramangil; E. Berber	2017	The use of near-infrared fluorescence imaging in endocrine surgical procedures			115		7	848-855		Adrenal Glands/diagnostic imaging/surgery *Coloring Agents *Endocrine Surgical Procedures Humans *Indocyanine Green Intraoperative Care Liver Neoplasms/diagnostic imaging/secondary Parathyroid Glands/diagnostic imaging/surgery *Spectroscopy, Near-Infrared Thyroid Gland/diagnostic imaging/surgery adrenal gland autofluorescence indocyanine green parathyroid gland thyroid gland	Near-infrared fluorescence imaging in endocrine surgery is a new, yet highly investigated area. It involves indocyanine green use as well as parathyroid autofluorescence. Several groups have described their technique and reported on the observed utility. However, there is no consensus on technical details. Furthermore, the correlation between intraoperative findings and postoperative outcomes is …	eng
I. A. Kim; Z. D. Taylor; H. Cheng; C. Sebastian; A. Maccabi; J. Garritano; B. Tajudeen; A. Razfar; F. Palma Diaz; M. Yeh; O. Stafsudd; W. Grundfest; M. St John	2017	Dynamic Optical Contrast Imaging			156		3	480-483		Humans Hyperparathyroidism, Primary/diagnostic imaging/surgery *Optical Imaging Parathyroid Glands/*anatomy & histology/*diagnostic imaging adenoma hyperplasia imaging localization parathyroid surgery	The variable location and indistinct features of parathyroid glands can make their intraoperative identification challenging. Currently, there exists no routine use of localization methods during surgery. Dynamic optical contrast imaging (DOCI) leverages a novel realization of temporally dependent measurements of tissue autofluorescence that allows the acquisition of specific tissue properties. A…	eng
S. W. Kim; H. S. Lee; K. D. Lee	2017	Intraoperative real-time localization of parathyroid gland with near infrared fluorescence imaging			6		5	516-524		Parathyroid gland (PG) autofluorescence near-infrared	Surgeons have cited difficulties in identifying the parathyroid glands (PG) during thyroidectomy. To overcome the limitation of naked eye, many studies on near-infrared fluorescence imaging of PGs have been introduced and suggested that fluorescence imaging is useful for both localizing PGs and evaluating their function. This imaging technique has been reported in two ways: (I) imaging using a fl…	eng
R. Ladurner; S. Sommerey; N. A. Arabi; K. K. J. Hallfeldt; H. Stepp; J. K. S. Gallwas	2017	Intraoperative near-infrared autofluorescence imaging of parathyroid glands			31		8	3140-3145		Adenoma/*diagnostic imaging/surgery Endoscopy Fluorescence Humans Indocyanine Green Intraoperative Care Lymph Nodes Optical Imaging/*methods Parathyroid Glands/*diagnostic imaging/surgery Parathyroid Neoplasms/*diagnostic imaging/surgery Prospective Studies Thyroid Gland/*surgery Autofluorescence Near-infrared light Parathyroid glands Parathyroidectomy	OBJECTIVE: To identify parathyroid glands intraoperatively by exposing their autofluorescence using near-infrared light. METHODS: Fluorescence imaging was carried out during minimally invasive and open parathyroid and thyroid surgery. After identification, the parathyroid glands as well as the surrounding tissue were exposed to near-infrared (NIR) light with a wavelength of 690-770 nm using a mod…	eng
B. H. Lang; C. K. Wong; H. T. Hung; K. P. Wong; K. L. Mak; K. B. Au	2017	Indocyanine green fluorescence angiography for quantitative evaluation of in situ parathyroid gland perfusion and function after total thyroidectomy			161		1	87-95		Adult Cohort Studies Evaluation Studies as Topic Female Fluorescein Angiography/*methods Follow-Up Studies Humans Hyperthyroidism/diagnosis/surgery Hypocalcemia/prevention & control Hypoparathyroidism/diagnosis/*prevention & control Indocyanine Green Male Middle Aged Monitoring, Intraoperative/*methods Parathyroid Glands/*diagnostic imaging Patient Safety/statistics & numerical data Postoperative…	BACKGROUND: Because the fluorescent light intensity on an indocyanine green fluorescence angiography reflects the blood perfusion within a focused area, the fluorescent light intensity in the remaining in situ parathyroid glands may predict postoperative hypocalcemia risk after total thyroidectomy. METHODS: Seventy patients underwent intraoperative indocyanine green fluorescence angiography after…	eng
R. M. Neagoe; I. T. Cvasciuc; M. Muresan; D. T. Sala	2017	Incidental Parathyroidectomy during Thyroid Surgery - Risk, Prevention and Controversies; an Evidence-Based Review			13		4	467-475		incidental parathyroidectomy prevention risk thyroidectomy	BACKGROUND: Postoperative hypocalcemia after thyroid surgery has a high prevalence ( 16-55% in different series). Incidental parathyroidectomy (IP) is a less discussed complication of thyroidectomy with consequences not properly defined. The aim of our study was to find incidence, risk factors and how to prevent IP. METHODS: Extensive search of English literature publications via PubMed was perfo…	eng
S. M. Sadowski; J. Vidal Fortuny; F. Triponez	2017	A reappraisal of vascular anatomy of the parathyroid gland based on fluorescence techniques			6		Suppl 1	S30-S37		Parathyroid gland (PG) indocyanine green fluorescence (ICG fluorescence) postoperative hypoparathyroidism	Identification of the parathyroid glands (PGs) during thyroid surgery may prevent their inadvertent surgical removal and prevent postoperative hypoparathyroidism. However, identification of the PGs does not guarantee their function, and their vascular supply needs to be preserved as well. The recent introduction of intraoperative indocyanine green (ICG) fluorescent angiography of the PGs during t…	eng
Y. Shinden; A. Nakajo; H. Arima; K. Tanoue; M. Hirata; Y. Kijima; K. Maemura; S. Natsugoe	2017	Intraoperative Identification of the Parathyroid Gland with a Fluorescence Detection System			41		6	1506-1512		Adult Aged Female Fluorescence Humans Male Middle Aged Parathyroid Diseases/diagnostic imaging/*surgery Parathyroid Glands/diagnostic imaging/*surgery Thyroid Diseases/diagnostic imaging/*surgery	BACKGROUND: Intraoperative identification of the difficult-to-spot parathyroid gland is critical during surgery for thyroid and parathyroid disease. Recently, intrinsic fluorescence of the parathyroid gland was identified, and a new method was developed for intraoperative detection of the parathyroid with an original fluorescent detection apparatus. Here, we describe a method for intraoperative d…	eng
H. Wada; H. Hyun; H. Kang; J. Gravier; M. Henary; M. W. Bordo; H. S. Choi; J. V. Frangioni	2017	Intraoperative Near-Infrared Fluorescence Imaging of Thymus in Preclinical Models			103		4	1132-1141		Animals Contrast Media Methylene Blue Mice Mice, Inbred Strains *Optical Imaging Oxazines *Spectroscopy, Near-Infrared/methods Swine Thymus Gland/*diagnostic imaging	BACKGROUND: There are currently no thymus-specific contrast agents for biomedical imaging. Thus, finding ectopic thymic tissue during certain operations is extremely difficult. The purpose of the present study was to determine if near-infrared (NIR) fluorescence imaging could provide high sensitivity, real-time identification of thymic tissue during the operation. METHODS: After initial in vivo s…	eng
H. W. Yu; J. W. Chung; J. W. Yi; R. Y. Song; J. H. Lee; H. Kwon; S. J. Kim; Y. J. Chai; J. Y. Choi; K. E. Lee	2017	Intraoperative localization of the parathyroid glands with indocyanine green and Firefly(R) technology during BABA robotic thyroidectomy			31		7	3020-3027		Adult Carcinoma, Papillary/diagnostic imaging/*surgery Case-Control Studies Female Humans Indocyanine Green Male Middle Aged Parathyroid Glands/diagnostic imaging Parathyroidectomy/*methods Postoperative Complications Propensity Score Prospective Studies Robotic Surgical Procedures/*methods Thyroid Cancer, Papillary Thyroid Neoplasms/diagnostic imaging/*surgery Young Adult Bilateral axillo-breast…	BACKGROUND: It is unclear whether near-infrared (NIR) light-induced indocyanine green (ICG) fluorescence can effectively identify, and thus permit the preservation of, parathyroid glands in bilateral axillo-breast approach (BABA) robotic thyroidectomy. This case-control study with a prospectively recruited consecutive series and a retrospectively selected control group assessed the usefulness of …	eng
M. Abbaci; F. De Leeuw; I. Breuskin; O. Casiraghi; A. B. Lakhdar; W. Ghanem; C. Laplace-Builhe; D. Hartl	2018	Parathyroid gland management using optical technologies during thyroidectomy or parathyroidectomy: A systematic review			87			186-196		Coloring Agents/administration & dosage Humans Hypoparathyroidism/etiology/prevention & control Indocyanine Green/administration & dosage Intraoperative Period Optical Imaging/*methods Parathyroid Glands/*diagnostic imaging/injuries/surgery Parathyroidectomy/*methods Postoperative Complications/etiology/prevention & control Thyroidectomy/*adverse effects/methods Dynamic optical contrast imaging F…	New optical technologies enhancing localization or assessing viability of parathyroid glands (PG) during endocrine surgery have been reported in clinical studies. These technologies could become complementary to the surgeon's eyes and may improve surgical outcomes in thyroidectomy and parathyroidectomy. Here, we conducted a systematic review focusing on PG identification and functional assessment…	eng
P. F. Alesina; B. Meier; J. Hinrichs; W. Mohmand; M. K. Walz	2018	Enhanced visualization of parathyroid glands during video-assisted neck surgery			403		3	395-401		Aged Female Follow-Up Studies Humans Hyperparathyroidism/*diagnostic imaging/surgery Hyperthyroidism/*diagnostic imaging/surgery Image Enhancement/*methods Indocyanine Green Male Middle Aged Monitoring, Intraoperative/methods Parathyroid Glands/diagnostic imaging Parathyroidectomy/methods Prospective Studies Sampling Studies Spectroscopy, Near-Infrared/*methods Thyroidectomy/methods Treatment Out…	PURPOSE: Visualization and precise dissection of the parathyroid glands are a crucial step of thyroidectomy. Moreover, identification of parathyroid adenoma in patients with primary hyperparathyroidism can be challenging due to the possible abnormal location of the enlarged parathyroid. Near-infrared fluorescence (NIR) can be adopted during video-assisted neck surgery in addition to standard endo…	eng
J. Bonnin-Pascual; C. Alvarez-Segurado; M. Jimenez-Segovia; A. Bianchi; F. Bonnin-Pascual; F. X. Molina-Romero; F. X. Gonzalez-Argente	2018	Contributions of fluorescence to endocrine surgery			96		9	529-536		Coloring Agents Endocrine Surgical Procedures/*methods Endocrine System Diseases/*diagnostic imaging/*surgery Humans Indocyanine Green *Optical Imaging Adrenal surgery Autofluorescence Autofluorescencia Cirugia endocrina Cirugia guiada por fluorescencia Cirugia paratiroidea Cirugia suprarrenal Cirugia tiroidea Endocrine surgery Fluorescence-guided surgery Parathyroid surgery Thyroid surgery Verde…	The use of fluorescence in surgery has expanded and become widespread in recent years, which has led to a real technological phenomenon with the emergence of devices adapted for use in laparoscopic and robotic approaches. Fluorescence-guided surgery in the field of endocrine surgery is also on the rise. More and more articles describe its use in surgery of the thyroid, parathyroid and adrenal gla…	eng spa
S. S. Cho; J. Jeon; L. Buch; S. Nag; M. Nasrallah; P. S. Low; M. S. Grady; S. Singhal; J. Y. K. Lee	2018	Intraoperative near-infrared imaging with receptor-specific versus passive delivery of fluorescent agents in pituitary adenomas			131		6	1974-1984		Adenoma/*diagnostic imaging/metabolism/surgery Adult Aged Aminolevulinic Acid/administration & dosage/metabolism Drug Delivery Systems/*methods Female Fluorescent Dyes/*administration & dosage/metabolism Folate Receptors, GPI-Anchored/administration & dosage/metabolism Humans Intraoperative Neurophysiological Monitoring/*methods Male Middle Aged Pilot Projects Pituitary Neoplasms/*diagnostic imag…	OBJECTIVE: Intraoperative molecular imaging with tumor-targeted fluorescent dyes can enhance resection rates. In contrast to visible-light fluorophores (e.g., 5-aminolevulinic-acid), near-infrared (NIR) fluorophores have increased photon tissue penetration and less contamination from tissue autofluorescence. The second-window ICG (SWIG) technique relies on passive accumulation of indocyanine gree…	eng
J. C. DeLong; E. P. Ward; T. M. Lwin; K. T. Brumund; K. J. Kelly; S. Horgan; M. Bouvet	2018	Indocyanine green fluorescence-guided parathyroidectomy for primary hyperparathyroidism			163		2	388-392		Adenoma/*diagnostic imaging/surgery Adolescent Adult Aged Aged, 80 and over Female Humans Hyperparathyroidism, Primary/*surgery *Indocyanine Green Male Middle Aged Parathyroid Neoplasms/*diagnostic imaging/surgery *Parathyroidectomy Retrospective Studies Young Adult	BACKGROUND: Our aim was to evaluate the ease and utility of using indocyanine green fluorescence angiography for intraoperative localization of the parathyroid glands. METHODS: Indocyanine green fluorescence angiography was performed during 60 parathyroidectomies for primary hyperparathyroidism during a 22-month period. Indocyanine green was administered intravenously to guide operative navigatio…	eng
S. Elbassiouny; M. Fadel; T. Elwakil; M. S. Elbasiouny	2018	Photodynamic diagnosis of parathyroid glands with nano-stealth aminolevulinic acid liposomes			21			71-78		Aminolevulinic Acid/*administration & dosage Animals Drug Carriers/*chemistry Drug Liberation Drug Stability Injections, Intraperitoneal Liposomes/chemistry Nanoparticles/chemistry Parathyroid Glands/*pathology Particle Size Photosensitizing Agents/*administration & dosage Polyethylene Glycols/chemistry Random Allocation Rats Spectrometry, Fluorescence/*methods Time Factors Aminolevulinic acid Fl…	Background The use of ALA to identify the parathyroid glands had been investigated both experimentally and clinically with promising results but the side effects from the systemic use of this photosensitizer reduce its widespread in clinical use. The aim of this study is to test the formulation of ALA in nano-stealth liposomes for better photodiagnosis of parathyroid glands intraoperatively with …	eng
P. Gandhi; R. Khare	2018	A Unique Immunofluorescence Protocol to Detect Protein Expression in Vascular Tissues: Tacking a Long Standing Pathological Hitch			34		1	57-65		*Artifacts Biomarkers, Tumor/*analysis Brain Neoplasms/enzymology Fluorescent Antibody Technique, Indirect/*methods Glioma/enzymology Humans Staining and Labeling/*methods Telomerase/*analysis Tissue Fixation/methods	OBJECTIVE: Autofluorescence induced interference is one of the major drawbacks in immunofluorescence analysis of formalin-fixed paraffin-embedded tissues, as it decreases the signal-to-noise ratio of specific labeling. Apart from aldehyde-fixation induced artifacts; collagen and elastin, red blood cells and endogenous fluorescent pigment lipofuscin are prime sources of autofluorescence in vascula…	eng
S. L. Hillary; S. Guillermet; N. J. Brown; S. P. Balasubramanian	2018	Use of methylene blue and near-infrared fluorescence in thyroid and parathyroid surgery			403		1	111-118		Adult Aged Aged, 80 and over Coloring Agents/*administration & dosage Enzyme Inhibitors/administration & dosage Female *Fluorescence Humans Hyperparathyroidism/*diagnostic imaging/surgery Injections, Intravenous *Intraoperative Care Male Methylene Blue/*administration & dosage Middle Aged Parathyroidectomy Thyroid Diseases/*diagnostic imaging/surgery Thyroidectomy Young Adult Fluorescence Intraop…	PURPOSE: Intraoperative localisation and preservation of parathyroid glands improves outcomes following thyroid and parathyroid surgery. This can be facilitated by fluorescent imaging and methylene blue; a fluorophore is thought to be taken up avidly by parathyroid glands. This preliminary study aims to identify the optimum dose of methylene blue (MB), fluorescent patterns of thyroid and parathyr…	eng
H. Jin; Q. Dong; Z. He; J. Fan; K. Liao; M. Cui	2018	Application of a Fluorescence Imaging System with Indocyanine Green to Protect the Parathyroid Gland Intraoperatively and to Predict Postoperative Parathyroidism			35		12	2167-2175		Adult Aged Female Humans Hypoparathyroidism/prevention & control Indocyanine Green/*administration & dosage/pharmacokinetics Male Middle Aged Optical Imaging/*methods Parathyroid Glands/*metabolism Postoperative Period Thyroid Neoplasms/surgery Thyroidectomy/adverse effects/*methods Fluorescence imaging system Indocyanine green Parathyroid Postoperative parathyroidism	INTRODUCTION: Identifying the parathyroid gland during surgery may be difficult for surgeons. It is critical for them to be able to locate it during thyroidectomy or parathyroidectomy because of the significant function of the parathyroid in the calcium balance. According to recent reports, intrinsic fluorescence of the parathyroid has been found. There is some evidence to suggest that new equipm…	eng
B. Kahramangil; F. Dip; F. Benmiloud; J. Falco; M. de La Fuente; S. Verna; R. Rosenthal; E. Berber	2018	Detection of Parathyroid Autofluorescence Using Near-Infrared Imaging: A Multicenter Analysis of Concordance Between Different Surgeons			25		4	957-962		Female Follow-Up Studies Humans Hyperparathyroidism, Primary/diagnostic imaging/pathology/surgery Hyperthyroidism/diagnostic imaging/pathology/surgery Male Middle Aged *Observer Variation Optical Imaging/*methods Parathyroid Glands/*diagnostic imaging/pathology/surgery Parathyroidectomy/methods Prognosis Retrospective Studies Spectroscopy, Near-Infrared/*methods Surgeons/*standards Thyroid Neopla…	BACKGROUND: Parathyroid glands (PGs) exhibit autofluorescence (AF) when excited by near-infrared laser. This multicenter study aims to analyze how this imaging could facilitate the detection of PGs during thyroidectomy and parathyroidectomy procedures. METHODS: This was a retrospective Institutional Review Board-approved analysis of prospectively collected data at three centers. Near-infrared flu…	eng
I. Karampinis; G. Di Meo; A. Gerken; V. Stasiunaitis; A. Lammert; K. Nowak	2018	[Intraoperative Indocyanine Green Fluorescence to Assure Vital Parathyroids in Thyroid Resections]			143		4	380-384		Adult Female Fluorescein Angiography/*methods Fluorescent Dyes/*therapeutic use Humans Hypoparathyroidism/prevention & control Indocyanine Green/*therapeutic use Male Middle Aged Parathyroid Glands/blood supply/*diagnostic imaging Postoperative Complications/prevention & control Prospective Studies Surgery, Computer-Assisted/*methods Thyroid Gland/surgery Thyroidectomy/*methods	INTRODUCTION: Total thyreoidectomy is associated with high rates of temporary or permanent hypoparathyroidism. During surgery, ICG fluorescence angiography can be used to detect and preserve well vascularised parathyroid glands; this technique has been recently introduced in retrospective and prospective trials as an intraoperative technical support to avoid postoperative hypoparathyroidism. MATE…	ger
S. W. Kim; H. S. Lee; Y. C. Ahn; C. W. Park; S. W. Jeon; C. H. Kim; J. B. Ko; C. Oak; Y. Kim; K. D. Lee	2018	Near-Infrared Autofluorescence Image-Guided Parathyroid Gland Mapping in Thyroidectomy			226		2	165-172		Adult Aged Feasibility Studies Female Humans Hypoparathyroidism/etiology/*prevention & control Infrared Rays Male Middle Aged Optical Imaging/*methods Parathyroid Glands/*diagnostic imaging/injuries Thyroid Cancer, Papillary/*surgery Thyroid Neoplasms/*surgery Thyroidectomy/adverse effects/*methods Young Adult	BACKGROUND: Studies to date have shown that near-infrared autofluorescence imaging (NIR) can detect the parathyroid gland during thyroidectomy. However, there are no reports that NIR imaging can identify the parathyroid gland when it's covered with fibrofatty tissue before identification by a surgeon's naked eye. In this study, we investigated the feasibility of parathyroid gland mapping to facil…	eng
Y. Kim; S. W. Kim; K. D. Lee; Y. C. Ahn	2018	Real-time localization of the parathyroid gland in surgical field using Raspberry Pi during thyroidectomy: a preliminary report			9		7	3391-3398		(170.0110) Imaging systems (170.0170) Medical optics and biotechnology (170.1610) Clinical applications (170.2655) Functional monitoring and imaging (170.3880) Medical and biological imaging (170.6935) Tissue characterization	We created an auto-para viewer, an autofluorescence imaging device, to localize the parathyroid glands during thyroidectomy using an inexpensive Raspberry Pi. A special emission filter in the auto-para viewer was designed to pass 1/100 of visible light and nearly all infrared light longer than 808 nm. With this emission filter, we simultaneously acquired an autofluorescence image of the parathyro…	eng
E. Kose; K. H. Chomsky-Higgins; B. Kahramangil; R. Sukpanich; E. C. Moore; I. Suh; Q. Y. Duh; A. Siperstein; F. Dip; E. Berber	2018	Objective Identification of Parathyroid Tissue Using Autofluorescence during Thyroidectomy: A Quantitative Analysis			227		4	E119-E120				English
R. Ladurner; N. Al Arabi; U. Guendogar; K. Hallfeldt; H. Stepp; J. Gallwas	2018	Near-infrared autofluorescence imaging to detect parathyroid glands in thyroid surgery			100		1	33-36		Cohort Studies Humans Optical Imaging/*methods Parathyroid Glands/*diagnostic imaging/surgery Spectroscopy, Near-Infrared/*methods Thyroid Gland/diagnostic imaging/surgery Thyroidectomy/*methods Autofluorescence Near infrared light Parathyroid glands Thyroidectomy	Objective To identify and save parathyroid glands during thyroidectomy by displaying their autofluorescence. Methods Autofluorescence imaging was carried out during thyroidectomy with and without central lymph node dissection. After visual recognition by the surgeon, the parathyroid glands and the surrounding tissue were exposed to near-infrared light with a wavelength of 690-770 nm using a modif…	eng
S. Lahtinen; S. Krause; R. Arppe; T. Soukka; T. Vosch	2018	Upconversion Cross-Correlation Spectroscopy of a Sandwich Immunoassay			24		37	9229-9233		Diffusion Fluorescent Dyes/*chemistry Humans Immunoassay/*methods Lasers Metals, Rare Earth/*chemistry Nanoparticles/*chemistry Particle Size Photons Spectrometry, Fluorescence/*methods Surface Properties Thyrotropin/blood Fluorescence Correlation Spectroscopy Immunoassays Lanthanides Nanochemistry Upconversion	Fluorescence correlation and cross-correlation spectroscopy (FCS/FCCS) have enabled biologists to study processes of transport, binding, and enzymatic reactions in living cells. However, applying FCS and FCCS to samples such as whole blood and plasma is complicated as the fluorescence bursts of diffusing labels can be swamped by strong autofluorescence. Here we present cross-correlation spectrosc…	eng
G. Li; D. Xu; Z. Hu; H. Li	2018	Embolic retinal and choroidal vascular occlusion after peribulbar triamcinolone injection: A case report			97		17	e0467		Anti-Inflammatory Agents/administration & dosage/*adverse effects Choroid/blood supply Choroid Diseases/*etiology Female Humans Injections, Intraocular Middle Aged Retinal Artery Occlusion/*etiology Triamcinolone/administration & dosage/*adverse effects	RATIONALE: Retinal and choroidal vascular occlusion is a vision-threatening complication of therapeutic injections in the facial region. The early identification and early treatment are necessary to reduce the risk of harm to the patient. PATIENT CONCERNS: We report an extremely rare case of embolic retinal and choroidal vascular occlusion after peribulbar triamcinolone injection in a patient wit…	eng
P. Sethu; T. A. Haglund; A. J. Rogers; H. Chen; J. Porterfield; C. J. Balentine	2018	Growing Human Parathyroids in a Microphysiological System: A Novel Approach to Understanding and Developing New Treatments for Hyperparathyroidism			206		45293	54-61		Calcium/metabolism Humans Hyperparathyroidism/*metabolism/pathology Organ Culture Techniques/*methods Organoids/pathology/*physiology/ultrastructure Parathyroid Glands/pathology/*physiology/ultrastructure Parathyroid Hormone/metabolism Engineered tissue Organoid Parathyroid Pseudogland	We developed a novel model for studying hyperparathyroidism by growing ex vivo 3-dimensional human parathyroids as part of a microphysiological system (MPS) that mimics human physiology. The purpose of this study was to validate the parathyroid portion of the MPS. We prospectively collected parathyroid tissue from 46 patients with hyperparathyroidism for growth into pseudoglands. We evaluated pse…	eng
G. Thomas; M. A. McWade; C. Paras; E. A. Mannoh; M. E. Sanders; L. M. White; J. T. Broome; J. E. Phay; N. Baregamian; C. C. Solorzano; A. Mahadevan-Jansen	2018	Developing a Clinical Prototype to Guide Surgeons for Intraoperative Label-Free Identification of Parathyroid Glands in Real Time			28		11	1517-1531		Adolescent Adult Aged Aged, 80 and over Female Humans Intraoperative Complications/etiology/*prevention & control Male Middle Aged Parathyroid Glands/*injuries Parathyroidectomy Thyroid Gland/*surgery Thyroidectomy/*adverse effects Young Adult clinical translation near-infrared imaging postsurgical hypocalcemia real-time guidance thyroidectomy	BACKGROUND: Patients undergoing thyroidectomy may have inadvertent damage or removal of the parathyroid gland(s) due to difficulty in real-time parathyroid identification. Near-infrared autofluorescence (NIRAF) has been demonstrated as a label-free modality for intraoperative parathyroid identification with high accuracy. This study presents the translation of that approach into a user-friendly c…	eng
J. Vidal Fortuny; S. M. Sadowski; V. Belfontali; S. Guigard; A. Poncet; F. Ris; W. Karenovics; F. Triponez	2018	Randomized clinical trial of intraoperative parathyroid gland angiography with indocyanine green fluorescence predicting parathyroid function after thyroid surgery			105		4	350-357		Adult Aged Female Fluorescent Dyes Follow-Up Studies Humans Hypoparathyroidism/*diagnosis/etiology *Indocyanine Green Intraoperative Care/*methods Male Middle Aged *Optical Imaging Parathyroid Glands/*diagnostic imaging Postoperative Complications/*diagnosis Prospective Studies *Thyroidectomy	BACKGROUND: Hypoparathyroidism, the most common complication after thyroid surgery, leads to hypocalcaemia and significant medical problems. An RCT was undertaken to determine whether intraoperative parathyroid gland angiography with indocyanine green (ICG) could predict postoperative hypoparathyroidism, and obviate the need for systematic blood tests and oral calcium supplementation. METHODS: Be…	eng
M. Almquist; A. Muth	2019	Surgical management of cytologically indeterminate thyroid nodules			8		Suppl 2	S105-S111		Bethesda Thyroid nodule review surgery	Nodules in the thyroid are frequent. Preoperative investigations including fine-needle cytology and ultrasound cannot in all patients rule out malignancy. Thus, surgical excision for histopathologic examination is often needed. In this narrative review, we examine aspects of the surgical management of indeterminate thyroid nodules, using a comprehensive review of the available literature. The aut…	eng
J. Deal; S. J. McFarland; A. Robinson; A. Alford; D. S. Weber; T. C. Rich; S. J. Leavesley	2019	Hyperspectral imaging fluorescence excitation scanning spectral characteristics of remodeled mouse arteries			10890					Atherosclerosis Fluorescence Hyperspectral Linear Spectral Unmixing Microscopy Remodel Signature Spectroscopy	Coronary artery disease (CAD), or atherosclerosis, is responsible for nearly a third of all American deaths annually. Detection of plaques and differentiation of plaque stage remains a complicating factor for treatment. Classification of plaque before significant blockage or rupture could inform clinical decisions and prevent mortality. Current detection methods are either nonspecific, slow, or r…	eng
A. DiMarco; R. Chotalia; R. Bloxham; C. McIntyre; N. Tolley; F. F. Palazzo	2019	Autofluorescence in Parathyroidectomy: Signal Intensity Correlates with Serum Calcium and Parathyroid Hormone but Routine Clinical Use is Not Justified			43		6	1532-1537		Adult Aged Aged, 80 and over Calcium/*blood Female *Fluorescence Humans Intraoperative Care Male Middle Aged Parathyroid Glands/*diagnostic imaging Parathyroid Hormone/*blood *Parathyroidectomy Prospective Studies Reproducibility of Results *Spectroscopy, Near-Infrared Young Adult	BACKGROUND: The inability to identify the pathological gland at surgery results in failure to cure hyperparathyroidism in 2-5%. The poorly understood characteristic of parathyroid tissue to manifest autofluorescence (AF) under near-infrared (NIR) light has been promoted as an intraoperative adjunct in parathyroid surgery. This study sought to explore potential clinical correlates for AF and asses…
A. DiMarco; R. Chotalia; R. Bloxham; C. McIntyre; N. Tolley; F. F. Palazzo	2019	Does fluoroscopy prevent inadvertent parathyroidectomy in thyroid surgery?			101		7	508-513		Adult Feasibility Studies Female Fluoroscopy Humans Hypocalcemia/epidemiology/etiology/*prevention & control Hypoparathyroidism/epidemiology/etiology/*prevention & control Incidence Intraoperative Complications/epidemiology/etiology/*prevention & control Male Middle Aged Optical Imaging/*methods Parathyroid Glands/*diagnostic imaging/injuries/transplantation Prospective Studies Thyroid Gland/surg…	INTRODUCTION: Near-infrared imaging may facilitate intraoperative identification of parathyroid glands by causing autofluorescence but its clinical value has not been established. Inadvertent parathyroidectomy occurs in 5-22% of thyroidectomies and is associated with temporary and permanent hypoparathyroidism. The aim of this study was to determine whether near-infrared imaging prevents inadverte…	eng
F. Dip; J. Falco; S. Verna; M. Prunello; M. Loccisano; P. Quadri; K. White; R. Rosenthal	2019	Randomized Controlled Trial Comparing White Light with Near-Infrared Autofluorescence for Parathyroid Gland Identification During Total Thyroidectomy			228		5	744-751		Female Fluorescence Humans Hypocalcemia/epidemiology/*prevention & control Incidence Male Middle Aged Optical Imaging/*methods Parathyroid Glands/*diagnostic imaging Postoperative Complications/epidemiology/*prevention & control Prospective Studies Spectroscopy, Near-Infrared/*methods *Thyroidectomy	BACKGROUND: Parathyroid glands are difficult to identify during total thyroidectomies, and accidental resection can lead to problematic postoperative hypocalcemia. Our main goals were to evaluate the effectiveness of using near-infrared light (NIRL) autofluorescence intraoperatively for parathyroid gland identification and to measure its impact on postoperative hypocalcemia incidence. STUDY DESIG…	eng
Y. Hu; X. Zhang; M. Cui; M. Wang; Z. Su; Q. Liao; Y. Zhao	2019	Circular RNA profile of parathyroid neoplasms: analysis of co-expression networks of circular RNAs and mRNAs			16		9	1228-1236		Gene Expression Profiling *Gene Expression Regulation, Neoplastic *Gene Regulatory Networks Humans Parathyroid Glands/metabolism Parathyroid Neoplasms/*genetics/pathology RNA, Circular/*metabolism RNA, Messenger/genetics/metabolism Reproducibility of Results Statistics, Nonparametric Cdc73 Parathyroid carcinoma circular RNA co-expression network mRNA	Circular RNAs (circRNAs) are a recently identified class of non-coding RNAs that participate in multiple biological processes and tumour progression. However, circRNA expression pattern in parathyroid neoplasms remains unknown. The circRNA profile of 6 parathyroid carcinomas (PCs), 6 parathyroid adenomas (PAs) and 4 normal parathyroid tissues was assessed by a microarray. Bioinformatic analyses w…	eng
M. Ignat; V. Lindner; M. Vix; J. Marescaux; D. Mutter	2019	Intraoperative Probe-Based Confocal Endomicroscopy to Histologically Differentiate Thyroid From Parathyroid Tissue Before Resection			26		2	141-148		Adult Endoscopy/*methods Female Humans Hyperparathyroidism/diagnostic imaging/pathology/surgery Image-Guided Biopsy/*methods Male Microscopy, Confocal/*methods Middle Aged Optical Imaging/*methods *Parathyroid Glands/diagnostic imaging/pathology/surgery Prospective Studies Thyroid Diseases/diagnostic imaging/pathology/surgery *Thyroid Gland/diagnostic imaging/pathology/surgery in vivo fluorescenc…	BACKGROUND: Frozen section is the standard method to histologically distinguish parathyroid tissue from thyroid tissue during endocrine neck surgery. Frozen section can be time-consuming and costly. Its drawback is that it is to be performed only after the removal of a suspected pathological tissue. This study demonstrates the use of probe-based confocal laser endomicroscopy (pCLE) to confirm his…	eng
H. Jin; M. Cui	2019	New Advances of ICG Angiography in Parathyroid Identification			19		7	936-940		Angiography/*methods Animals Humans Hypoparathyroidism/*diagnostic imaging/metabolism *Indocyanine Green/metabolism Optical Imaging/*methods Parathyroid Glands/*diagnostic imaging/metabolism Indocyanine green advances hypoparathyroidism identification and protection intraoperative fluorescence imaging system parathyroid.	OBJECTIVE: For surgeons, locating parathyroid in thyroidectomy and parathyroidectomy is critical since parathyroid plays an important role in calcium balance. The fluorescence of parathyroid has already been found by researchers and the angiography equipment detecting the fluorescence of parathyroid with indocyanine green has been widely applied. Using the indocyanine green angiography and lookin…	eng
H. Jin; Q. Dong; Z. He; J. Fan; K. Liao; M. Cui	2019	Research on indocyanine green angiography for predicting postoperative hypoparathyroidism			90		3	487-493		Adult *Angiography Female Humans Hypoparathyroidism/diagnostic imaging/etiology/*prevention & control *Indocyanine Green Male Middle Aged Parathyroid Glands/*diagnostic imaging Postoperative Complications/diagnostic imaging/etiology/*prevention & control Thyroidectomy/*adverse effects Indocyanine green fluorescence imaging system parathyroid postoperative hypoparathyroidism	BACKGROUND: It may be critical to locate the parathyroid for surgeons during thyroidectomy or parathyroidectomy due to the significant function of the parathyroid in calcium balance. According to recent reports, the intrinsic fluorescence of the parathyroid has been found. There is some evidence supporting that new equipment can detect fluorescence via imaging technology. In this study, a newly i…	eng
H. Jin; J. Fan; J. Yang; K. Liao; Z. He; M. Cui	2019	Application of indocyanine green in the parathyroid detection and protection: Report of 3 cases			40		2	323-330		Adult Angiography *Coloring Agents Female Humans Hypoparathyroidism/prevention & control *Indocyanine Green Intraoperative Period Male Optical Imaging/*methods Parathyroid Glands/*diagnostic imaging Postoperative Complications/prevention & control *Thyroidectomy Fluorescence imaging system Indocyanine green Parathyroid Postoperative parathyroidism	BACKGROUND: It was thought that identifying the parathyroid gland during surgery was difficult for surgeons. It may be critical to locate the parathyroid for surgeons during thyroidectomy or parathyroidectomy due to the significant function of the parathyroid in calcium balance. According to recent reports, intrinsic fluorescence of the parathyroid has been found. There is some evidence to sugges…	eng
Y. Kim; S. W. Kim; K. D. Lee; Y. C. Ahn	2019	Video-assisted parathyroid gland mapping with autofocusing			12		12	e201900017		Humans *Optical Phenomena Parathyroid Glands/diagnostic imaging/pathology/*surgery Video-Assisted Surgery/instrumentation/*methods autofluorescence biomedical imaging clinical system optical design optical filter parathyroid gland real-time	Preservation of the parathyroid gland (PTG) in neck endocrine surgery is important for regulating the amount of calcium in the blood and within the bones. Localization of the PTG has been attempted using various methods such as ultrasound, sestamibi, computerized tomography, magnetic resonance imaging and indocyanine green fluorescence imaging. These methods cannot be used during surgery, have hi…
E. Kose; B. Kahramangil; H. Aydin; M. Donmez; E. Berber	2019	Heterogeneous and low-intensity parathyroid autofluorescence: Patterns suggesting hyperfunction at parathyroid exploration			165		2	431-437		Adenoma/diagnostic imaging/surgery Female *Fluorescence Humans Hyperparathyroidism, Primary/*diagnosis/etiology Male Middle Aged Parathyroid Glands/*diagnostic imaging/surgery Parathyroid Neoplasms/diagnostic imaging/surgery Parathyroidectomy Prospective Studies Sensitivity and Specificity Software *Spectroscopy, Near-Infrared	BACKGROUND: Although parathyroid glands have been found to exhibit autofluorescence with near-infrared fluorescence imaging, it is unknown if autofluorescence characteristics vary between hyperfunctioning and normofunctioning glands. The hypothesis was that pattern of autofluorescence exhibited by hyperfunctioning versus normofunctioning parathyroid glands would be different. METHODS: This is an …	eng
R. Ladurner; M. Lerchenberger; N. Al Arabi; J. K. S. Gallwas; H. Stepp; K. K. J. Hallfeldt	2019	Parathyroid Autofluorescence-How Does It Affect Parathyroid and Thyroid Surgery? A 5 Year Experience			24		14			Humans Intraoperative Care *Optical Imaging Parathyroid Glands/*diagnostic imaging/surgery Parathyroidectomy Spectroscopy, Near-Infrared Thyroid Gland/surgery Thyroidectomy Icg Nir autofluorescence hypoparathyroidism near-infrared light parathyroid	Injury to parathyroid glands during thyroid and parathyroid surgery is common and postoperative hypoparathyroidism represents a serious complication. Parathyroid glands possess a unique autofluorescence in the near-infrared spectrum which could be used for their identification and protection at an early stage of the operation. In the present study parathyroid autofluorescence was visualized intra…	eng
M. Lerchenberger; N. Al Arabi; J. K. S. Gallwas; H. Stepp; K. K. J. Hallfeldt; R. Ladurner	2019	Intraoperative Near-Infrared Autofluorescence and Indocyanine Green Imaging to Identify Parathyroid Glands: A Comparison			2019			4687951			OBJECTIVE: To investigate the feasibility of near-infrared autofluorescence (AF) and indocyanine green (ICG) fluorescence to identify parathyroid glands intraoperatively. METHODS: Fluorescence imaging was carried out during open parathyroid and thyroid surgery. After visual identification, parathyroid glands were exposed to near-infrared (NIR) light with a wavelength between 690 and 770 nm. The c…	eng
M. A. McWade; G. Thomas; J. Q. Nguyen; M. E. Sanders; C. C. Solorzano; A. Mahadevan-Jansen	2019	Enhancing Parathyroid Gland Visualization Using a Near Infrared Fluorescence-Based Overlay Imaging System			228		5	730-743		Adult Aged Equipment Design Female Fluorescence Humans Image Enhancement/instrumentation/*methods Male Middle Aged Optical Imaging/instrumentation/*methods Parathyroid Diseases/diagnostic imaging/surgery Parathyroid Glands/*diagnostic imaging/surgery Parathyroidectomy Phantoms, Imaging Spectroscopy, Near-Infrared/instrumentation/*methods Surgery, Computer-Assisted Thyroid Diseases/diagnostic imag…	BACKGROUND: Misidentifying parathyroid glands (PGs) during thyroidectomies or parathyroidectomies could significantly increase postoperative morbidity. Imaging systems based on near infrared autofluorescence (NIRAF) detection can localize PGs with high accuracy. These devices, however, depict NIRAF images on remote display monitors, where images lack spatial context and comparability with actual …	eng
E. C. Moore; A. Rudin; A. Alameh; E. Berber	2019	Near-infrared imaging in re-operative parathyroid surgery: first description of autofluorescence from cryopreserved parathyroid glands			8		3	283-286		Near infra-red imaging autofluorescence (AF) cryopreservation	Identification of parathyroid glands is one of the primary tenets in endocrine surgery. Multiple localizing techniques have been described and are in use in routine practice. More recently near-infra red imaging has been gaining popularity and is used for identification in real time. Parathyroid glands are unique in that they fluoresce when excited by near-infrared light, without the use of a bio…	eng
A. C. Razavi; K. Ibraheem; A. Haddad; L. Saparova; H. Shalaby; M. Abdelgawad; E. Kandil	2019	Efficacy of indocyanine green fluorescence in predicting parathyroid vascularization during thyroid surgery			41		9	3276-3281		Adult *Angiography Female Fluorescence *Fluorescent Dyes Humans Hypocalcemia/epidemiology *Indocyanine Green Male Optical Imaging Parathyroid Glands/*blood supply/*diagnostic imaging Parathyroid Hormone/blood Postoperative Complications/blood/epidemiology Predictive Value of Tests Retrospective Studies Thyroidectomy/*adverse effects Icg angiography autotransplantation parathyroid thyroid	BACKGROUND: We examined the value of indocyanine green (ICG) fluorescence angiography in predicting parathyroid vascularization following thyroid and central compartment surgeries. METHODS: Data were prospectively collected on adult patients undergoing thyroid and/or central compartment surgeries. Outcomes were compared in surgeries performed with and without ICG use. ICG scoring was used to quan…	eng
Y. Rivenson; H. Wang; Z. Wei; K. de Haan; Y. Zhang; Y. Wu; H. Gunaydin; J. E. Zuckerman; T. Chong; A. E. Sisk; L. M. Westbrook; W. D. Wallace; A. Ozcan	2019	Virtual histological staining of unlabelled tissue-autofluorescence images via deep learning			3		6	466-477		Algorithms *Deep Learning Fluorescence Humans *Image Processing, Computer-Assisted Liver/diagnostic imaging Lung/diagnostic imaging Melanins/metabolism Neural Networks, Computer Reference Standards *Staining and Labeling	The histological analysis of tissue samples, widely used for disease diagnosis, involves lengthy and laborious tissue preparation. Here, we show that a convolutional neural network trained using a generative adversarial-network model can transform wide-field autofluorescence images of unlabelled tissue sections into images that are equivalent to the bright-field images of histologically stained v…	eng
A. V. Rudin; E. Berber	2019	Impact of fluorescence and autofluorescence on surgical strategy in benign and malignant neck endocrine diseases			33		4	101311		Fluorescence Fluorescent Dyes/*adverse effects Humans Optical Imaging/*methods Parathyroid Neoplasms/*surgery Parathyroidectomy/*methods Thyroid Neoplasms/*surgery Thyroidectomy/*methods autofluorescence indocyanine green near-infrared parathyroid gland thyroid gland	Fluorescence and autofluorescence have been shown by several recent studies to be valuable adjuncts in identifying parathyroid glands during thyroidectomy and parathyroidectomy. The aim of this chapter is to review the impact of this new technology on surgical strategy concerning identification and preservation of parathyroid glands during thyroidectomy, identification of parathyroid glands in hy…	eng
A. V. Rudin; T. J. McKenzie; G. B. Thompson; D. R. Farley; M. L. Lyden	2019	Evaluation of Parathyroid Glands with Indocyanine Green Fluorescence Angiography After Thyroidectomy			43		6	1538-1543		Case-Control Studies Coloring Agents Female *Fluorescein Angiography Humans *Indocyanine Green Male Middle Aged Parathyroid Glands/*diagnostic imaging/transplantation Parathyroid Hormone/blood Retrospective Studies Thyroidectomy Transplantation, Autologous/statistics & numerical data	BACKGROUND: Indocyanine green fluorescence angiography (ICGA) is a new adjunct that has been used in surgical procedures to assess blood flow. This study evaluated the utility of ICGA compared to visual inspection to predict parathyroid function, guide autotransplantation and potentially decrease permanent hypoparathyroidism. METHODS: This was a retrospective study of patients who underwent total…	eng
C. Serra; L. Silveira; A. Canudo; M. C. Lemos	2019	Parathyroid identification by autofluorescence - preliminary report on five cases of surgery for primary hyperparathyroidism			19		1	120		Adult Aged Female Humans Hyperparathyroidism, Primary/*surgery Male Middle Aged Parathyroid Glands/*surgery Parathyroid Neoplasms/*diagnosis Radionuclide Imaging Technetium Tc 99m Sestamibi Ultrasonography Autofluorescence Near infrared Parathyroid Surgery	BACKGROUND: Intra-operative identification of parathyroid glands is often a challenge for surgeons performing parathyroid or thyroid surgery. Parathyroid glands stimulated by near-infrared light emit autofluorescence, which allows their discrimination from all other tissues in the region, and this may be of value during thyroid and parathyroid surgery. In this study, we present the results of the…	eng
S. Sound; A. Okoh; H. Yigitbas; P. Yazici; E. Berber	2019	Utility of Indocyanine Green Fluorescence Imaging for Intraoperative Localization in Reoperative Parathyroid Surgery			26		6	774-779		Aged Female Fluorescent Dyes/*therapeutic use Humans *Hyperparathyroidism, Primary/diagnostic imaging/surgery Indocyanine Green/*therapeutic use Male Optical Imaging/*methods Parathyroid Glands/diagnostic imaging/surgery Reoperation/methods Surgery, Computer-Assisted/*methods Icg fluorescence imaging hyperparathyroidism indocyanine green parathyroid glands	Background. Due to the variations in anatomic location, the identification of parathyroid glands may be challenging. Although there have been advances in preoperative imaging modalities, there is still a need for an accurate intraoperative guidance. Indocyanine green (ICG) is a new agent that has been used for intraoperative fluorescence imaging in a number of general surgical procedures. Its uti…	eng
M. H. Squires; R. Jarvis; L. A. Shirley; J. E. Phay	2019	Intraoperative Parathyroid Autofluorescence Detection in Patients with Primary Hyperparathyroidism			26		4	1142-1148		Aged Feasibility Studies Female Follow-Up Studies Humans Hyperparathyroidism, Primary/*diagnostic imaging/surgery *Intraoperative Care Male Middle Aged Optical Imaging/*methods Parathyroid Glands/*diagnostic imaging/surgery Parathyroidectomy/*methods Prognosis Prospective Studies Spectroscopy, Near-Infrared/*methods Surgery, Computer-Assisted/*methods	BACKGROUND: Intrinsic near-infrared (NIR) autofluorescence of the parathyroid gland may improve intraoperative gland identification without the need for contrast agent injection. Compared with patients undergoing surgery for thyroid disease, identification of pathologic parathyroid tissue in patients with hyperparathyroidism is essential. This study analyzed the utility of a novel real-time autof…	eng
M. H. Squires; L. A. Shirley; C. Shen; R. Jarvis; J. E. Phay	2019	Intraoperative Autofluorescence Parathyroid Identification in Patients With Multiple Endocrine Neoplasia Type 1			145		10	897-902			IMPORTANCE: Intrinsic near-infrared (NIR) autofluorescence of the parathyroid gland enables intraoperative gland identification without the need for contrast agent injection. However, whether real-time autofluorescence imaging is useful in patients with multiple endocrine neoplasia type 1 (MEN1) and primary hyperparathyroidism is unknown. OBJECTIVE: To compare quantified intraoperative parathyroi…	eng
G. Thomas; M. A. McWade; J. Q. Nguyen; M. E. Sanders; J. T. Broome; N. Baregamian; C. C. Solorzano; A. Mahadevan-Jansen	2019	Innovative surgical guidance for label-free real-time parathyroid identification			165		1	114-123		Adult Aged Female Fiber Optic Technology/*instrumentation Humans Intraoperative Complications/*prevention & control Male Middle Aged Optical Imaging/*instrumentation Parathyroid Glands/*diagnostic imaging Parathyroidectomy Thyroidectomy Young Adult	BACKGROUND: Difficulty in identifying the parathyroid gland during neck operations can lead to accidental parathyroid gland excisions and postsurgical hypocalcemia. A clinical prototype called as PTeye was developed to guide parathyroid gland identification using a fiber-optic probe that detects near-infrared autofluorescence from parathyroid glands as operating room lights remain on. An Overlay …	eng
G. Thomas; M. H. Squires; T. Metcalf; A. Mahadevan-Jansen; J. E. Phay	2019	Imaging or Fiber Probe-Based Approach? Assessing Different Methods to Detect Near Infrared Autofluorescence for Intraoperative Parathyroid Identification			229		6	596-608 e3		Adult Female Follow-Up Studies Humans Male Microsurgery/methods Middle Aged Optical Imaging/*methods Parathyroid Glands/*diagnostic imaging/surgery Parathyroidectomy/*methods Postoperative Complications/prevention & control Retrospective Studies Spectroscopy, Near-Infrared/*methods Surgery, Computer-Assisted/*methods Thyroidectomy/*methods	BACKGROUND: Near infrared autofluorescence (NIRAF) can guide intraoperative parathyroid gland (PG) identification. NIRAF detection devices typically rely on imaging and fiber probe-based approaches. Imaging modalities provide NIRAF pictures on adjacent display monitors, and fiber probe-based systems measure tissue NIRAF and provide real-time quantitative information to objectively aid PG identifi…	eng
F. Triponez	2019	Re: Evaluation of Parathyroid Glands with Indocyanine Green Fluorescence Angiography After Thyroidectomy			43		6	1544-1545		Coloring Agents *Fluorescein Angiography Fluorescence Humans Hypoparathyroidism/etiology/prevention & control *Indocyanine Green Parathyroid Glands/blood supply/*diagnostic imaging Postoperative Complications Spectroscopy, Near-Infrared *Thyroidectomy		eng
J. van den Bos; L. van Kooten; S. M. E. Engelen; T. Lubbers; L. P. S. Stassen; N. D. Bouvy	2019	Feasibility of indocyanine green fluorescence imaging for intraoperative identification of parathyroid glands during thyroid surgery			41		2	340-348		Adult Aged *Coloring Agents Feasibility Studies Female Humans *Indocyanine Green Intraoperative Care Male Middle Aged *Optical Imaging Parathyroid Glands/blood supply/*diagnostic imaging Prospective Studies Thyroid Diseases/diagnostic imaging/*surgery *Thyroidectomy Nirf indocyanine green near-infrared fluorescence imaging parathyroid gland thyroidectomy	BACKGROUND: This study assessed the feasibility of near-infrared fluorescence imaging with indocyanine green (ICG) to identify the parathyroid glands (PGs) intraoperatively and to assess their perfusion after thyroid resection. METHODS: Patients undergoing elective thyroidectomy were enrolled in this prospective study. An intravenous bolus of 7.5 mg ICG was administered twice: the first bolus to …	eng
H. W. Wolf; B. Grumbeck; N. Runkel	2019	Intraoperative verification of parathyroid glands in primary and secondary hyperparathyroidism using near-infrared autofluorescence (IOPA)			71		3	579-585		Adult Aged Aged, 80 and over Female Humans Hyperparathyroidism, Primary/pathology/*surgery Hyperparathyroidism, Secondary/pathology/*surgery Intraoperative Period Male Middle Aged Parathyroid Glands/pathology/*surgery Tomography, Optical/*methods Endocrine surgery Hyperparathyroidism Near-infrared autofluorescence Parathyroid surgery	Intraoperative verification of parathyroid glands relies on visual identification by the surgeon and, with some time delay, on serum parathormon measurements and frozen section. Fluorescence imaging, however, is an instant on-table method for direct visualization of parathyroid tissue which is known to exhibit increased autofluorescence intensity when exposed to near-infrared light. In this retro…	eng
M. Aoyama; H. Takizawa; K. Yamamoto; T. Inui; N. Miyamoto; S. Sakamoto; T. Kobayashi; H. Uehara; A. Tangoku	2020	Effects of excitation light intensity on parathyroid autofluorescence with a novel near-infrared fluorescence imaging system: two surgical case reports			9		5	1584-1589		Autofluorescence near-infrared parathyroid gland surgery	The intraoperative identification and preservation of the parathyroid glands are vital techniques, which are largely dependent on a surgeon's experience. Therefore, a simple and reproducible technique to identify the parathyroid glands during surgery is needed. Parathyroid tissue shows near-infrared (NIR) autofluorescence, which enables the intraoperative identification of the parathyroid gland. …	eng
J. Baj; R. Sitarz; M. Lokaj; A. Forma; M. Czeczelewski; A. Maani; G. Garruti	2020	Preoperative and Intraoperative Methods of Parathyroid Gland Localization and the Diagnosis of Parathyroid Adenomas			25		7			Clinical Decision-Making Disease Management Humans *Intraoperative Care/methods Multimodal Imaging/methods Parathyroid Glands/diagnostic imaging/*pathology/*surgery Parathyroid Neoplasms/*diagnosis/*surgery *Preoperative Care/methods Radiopharmaceuticals Spectrum Analysis, Raman Technetium Tc 99m Sestamibi Theranostic Nanomedicine Raman spectroscopy autofluorescence carbon nanoparticles dynamic o…	Accurate pre-operative determination of parathyroid glands localization is critical in the selection of minimally invasive parathyroidectomy as a surgical treatment approach in patients with primary hyperparathyroidism (PHPT). Its importance cannot be overemphasized as it helps to minimize the harmful side effects associated with damage to the parathyroid glands such as in hypocalcemia, severe he…
F. Benmiloud; G. Godiris-Petit; R. Gras; J. C. Gillot; N. Turrin; G. Penaranda; S. Noullet; N. Chéreau; J. Gaudart; L. Chiche; S. Rebaudet	2020	Association of Autofluorescence-Based Detection of the Parathyroid Glands During Total Thyroidectomy With Postoperative Hypocalcemia Risk: Results of the PARAFLUO Multicenter Randomized Clinical Trial			155		2	106-112		Female Fluorescence Humans Hypocalcemia/*etiology/*prevention & control Intraoperative Period Male Middle Aged *Optical Imaging Organs at Risk/diagnostic imaging Parathyroid Glands/*diagnostic imaging/injuries/transplantation Postoperative Complications/etiology/prevention & control Prospective Studies Single-Blind Method Surgical Wound/prevention & control Thyroidectomy/*adverse effects/methods …	IMPORTANCE: Because inadvertent damage of parathyroid glands can lead to postoperative hypocalcemia, their identification and preservation, which can be challenging, are pivotal during total thyroidectomy. OBJECTIVE: To determine if intraoperative imaging systems using near-infrared autofluorescence (NIRAF) light to identify parathyroid glands could improve parathyroid preservation and reduce pos…	eng
M. S. Demarchi; W. Karenovics; B. Bedat; F. Triponez	2020	Intraoperative Autofluorescence and Indocyanine Green Angiography for the Detection and Preservation of Parathyroid Glands			9		3			hypoparathyroidism near-infrared fluorescence imaging parathyroid gland thyroid gland thyroid surgery	Fluorescence imaging is a well-known method for both the in vivo and in vitro identification of specific cells or tissues. This imaging tool is gaining importance in the intraoperative detection and preservation of parathyroid glands during endocrine surgery owing to the intrinsic properties of parathyroid tissue. The aim of this paper is to provide an overview of the basics of the technology, it…	eng
A. N. Di Marco; F. F. Palazzo	2020	Near-infrared autofluorescence in thyroid and parathyroid surgery			9		Suppl 2	S136-S146		Near-infrared autofluorescence (NIR-AF) hypoparathyroidism parathyroid glands (PTGs) thyroid surgery	Contrast-free autofluorescence (AF) of the parathyroid glands (PTGs) and thyroid tissue occurs in the near-infrared (NIR) spectrum on excitation by light in the upper range of the visible spectrum or lower NIR spectrum. In vivo, PTGs autofluoresce more brightly than thyroid (by a factor of 2-20 times) and appear as a bright spot against surrounding thyroid, muscle or fat on a processed image whic…	eng
M. Halicek; J. D. Dormer; J. V. Little; A. Y. Chen; B. Fei	2020	Tumor detection of the thyroid and salivary glands using hyperspectral imaging and deep learning			11		3	1383-1400			The performance of hyperspectral imaging (HSI) for tumor detection is investigated in ex-vivo specimens from the thyroid (N = 200) and salivary glands (N = 16) from 82 patients. Tissues were imaged with HSI in broadband reflectance and autofluorescence modes. For comparison, the tissues were imaged with two fluorescent dyes. Additionally, HSI was used to synthesize three-band RGB multiplex images…	eng
H. Idogawa; T. Sakashita; A. Homma	2020	A novel study for fluorescence patterns of the parathyroid glands during surgery using a fluorescence spectroscopy system			277		5	1525-1529		Fluorescence Humans Optical Imaging *Parathyroid Glands/diagnostic imaging/surgery Spectrometry, Fluorescence Spectroscopy, Near-Infrared *Thyroidectomy Autofluorescence Near infrared light Parathyroid glands	PURPOSE: Recently it was reported that the parathyroid glands (PGs) emit autofluorescence when exposed to near infrared light, and a technique using fluorescence to detect the PGs intraoperatively was found to be useful. In some cases, however, it was difficult to detect the PGs. We sought to clarify the situation regarding such undetectable cases. METHODS: The study comprised 45 patients (50 sid…	eng
H. Idogawa; T. Sakashita; T. Yagi; K. Segawa; A. Homma	2020	Pathological evaluation of the accuracy of a fluorescence spectroscopy system for detecting parathyroid glands			277		11	3145-3147		Humans *Optical Imaging *Parathyroid Glands/diagnostic imaging/surgery Spectrometry, Fluorescence Spectroscopy, Near-Infrared Thyroid Gland Thyroidectomy Autofluorescence Near-infrared light Parathyroid glands Pathological accuracy	PURPOSE: A fluorescence-based technique for the detection of parathyroid glands (PGs) intraoperatively was previously reported. The technique was based on the phenomenon in which PGs emit autofluorescence when exposed to near-infrared light and we undertook an evaluation to consider the pathological accuracy of the method. METHODS: The study comprised 17 patients (18 specimens) who underwent thyr…	eng
Y. Kim; S. W. Kim; K. D. Lee; Y. C. Ahn	2020	Phase-sensitive fluorescence detector for parathyroid glands during thyroidectomy: A preliminary report			13		2	e201960078		Humans Indocyanine Green Optical Imaging *Parathyroid Glands/diagnostic imaging/surgery *Thyroidectomy autofluorescence clinical optical filter parathyroid gland phase-sensitive	Despite advances in medical technology, the parathyroid glands are still damaged during thyroid surgery. Our previous studies exploring methods for locating the parathyroid glands using autofluorescence have limitations, such as turning off the surgical light or requiring additional matching between the autofluorescence image and real-surgical field-of-view. We developed a probe-type parathyroid …	eng
Y. S. Kim; O. Erten; B. Kahramangil; H. Aydin; M. Donmez; E. Berber	2020	The impact of near infrared fluorescence imaging on parathyroid function after total thyroidectomy			122		5	973-979		Calcium/blood Female Goiter/blood/diagnostic imaging/*surgery Graves Disease/blood/diagnostic imaging/*surgery Humans Hypocalcemia/etiology Male Middle Aged Optical Imaging/methods Parathyroid Glands/*diagnostic imaging/*physiology Parathyroidectomy/adverse effects/methods Retrospective Studies Thyroid Neoplasms/blood/diagnostic imaging/*surgery Thyroidectomy/adverse effects/methods autofluoresce…	BACKGROUND: Compared with conventional thyroidectomy, hypocalcemia rate was reported to be lower after total thyroidectomy (TT) utilizing near infrared fluorescence imaging (NIFI). The aim of this study is to evaluate the impact of NIFI on postoperative parathyroid function after TT. METHODS: This was a retrospective institutional review board-approved study comparing 100 patients who underwent T…	eng
E. Kose; A. V. Rudin; B. Kahramangil; E. Moore; H. Aydin; M. Donmez; V. Krishnamurthy; A. Siperstein; E. Berber	2020	Autofluorescence imaging of parathyroid glands: An assessment of potential indications			167		1	173-179		Adult Aged Female Humans Hypoparathyroidism/etiology/*prevention & control Intraoperative Care/*methods Male Middle Aged *Optical Imaging Parathyroid Glands/*diagnostic imaging/pathology/surgery Parathyroidectomy/methods Postoperative Complications/etiology/*prevention & control Predictive Value of Tests Prospective Studies Sensitivity and Specificity Thyroid Gland/diagnostic imaging/pathology/su…	BACKGROUND: The aim of this study was to determine both the accuracy of near infrared fluorescence imaging to detect parathyroid glands and the potential indications of near infrared fluorescence imaging in thyroid and parathyroid surgery by correlating the autofluorescence signature with the pathologic specimen. METHODS: This was an institutional review board-approved, prospective study of patie…	eng
J. Liu; X. Wang; R. Wang; C. Xu; R. Zhao; H. Li; S. Zhang; X. Yao	2020	Near-infrared auto-fluorescence spectroscopy combining with Fisher's linear discriminant analysis improves intraoperative real-time identification of normal parathyroid in thyroidectomy			20		1	4		Adult Aged Discriminant Analysis Female Humans Intraoperative Period Male Middle Aged Parathyroid Glands/*diagnostic imaging ROC Curve Spectrometry, Fluorescence/*methods Spectroscopy, Near-Infrared/*methods Surgery, Computer-Assisted/*methods Thyroid Gland/*surgery Thyroid Neoplasms/diagnosis/*surgery Thyroidectomy/*methods Auto-fluorescence Near-infrared Parathyroid Thyroidectomy	BACKGROUND: To evaluate the efficacy of a sensitive, real-time tool for identification and protection for parathyroid glands during thyroidectomy. METHODS: Near-infrared (NIR) auto-fluorescence was measured intraoperatively from 20 patients undergoing thyroidectomy. Spectra were measured from suspicious parathyroid glands and surrounding neck tissues during the operation with a NIR fluorescence s…	eng
M. Maktabi; H. Kohler; M. Ivanova; T. Neumuth; N. Rayes; L. Seidemann; R. Sucher; B. Jansen-Winkeln; I. Gockel; M. Barberio; C. Chalopin	2020	Classification of hyperspectral endocrine tissue images using support vector machines			16		5	45301		Humans *Support Vector Machine Thyroid Gland/diagnostic imaging/surgery *Thyroidectomy computer assisted surgery head and neck imaged guided surgery intraoperative imaging surgery thyroidectomy	BACKGROUND: Thyroidectomy is one of the most commonly performed surgical procedures. The region of the neck has a very complex structural organization. It would be beneficial to introduce a tool that can assist the surgeon in tissue discrimination during the procedure. One such solution is the noninvasive and contactless technique, called hyperspectral imaging (HSI). METHODS: To interpret the HSI…
C. Maser; A. H. Kohlbrenner; R. Dirks	2020	Use of Indocyanine Green and Fluorescence Angiography in Parathyroid Surgery: A Feasibility Study			27		6	587-593		Case-Control Studies Feasibility Studies Fluorescein Angiography Humans *Indocyanine Green *Parathyroid Glands/diagnostic imaging/surgery Thyroidectomy endocrine surgery indocyanine green angiography parathyroid surgery pinpoint primary hyperparathyroidism	Background. Indocyanine green (ICG) with near-infrared (NIR) fluorescence is an established method for assessing vascularity in various clinical settings. We hypothesized that parathyroid adenomas, with increased capillary networks, may demonstrate a fluorescence which could aid intraoperative identification and confirmation of the abnormal parathyroid tissue. Methods. This prospective case-contr…	eng
T. S. Papavramidis; P. Anagnostis; A. Chorti; I. Pliakos; S. Panidis; D. Koutsoumparis; A. Michalopoulos	2020	Do Near-Infrared Intra-Operative Findings Obtained Using Indocyanine Green Correlate with Post-Thyroidectomy Parathyroid Function? the Icgpredict Study			26		9	967-973		Humans *Hypoparathyroidism/etiology *Indocyanine Green Parathyroid Glands/diagnostic imaging/surgery Parathyroid Hormone Postoperative Complications Prospective Studies Thyroidectomy/adverse effects	OBJECTIVE: Postoperative hypoparathyroidism (hypoPT) still remains a significant complication after thyroidectomy. Intra-operative imaging modalities, such as near-infrared fluorescence using indocyanine green (ICG), may assist in identifying and preserving the parathyroid glands (PGs). The purpose of this study was to test the association between the intra-operative ICG staining scoring system a…	eng
S. J. Peng; P. Yang; Y. M. Dong; L. Yang; Z. Y. Yang; X. E. Hu; G. Q. Bao	2020	Potential protection of indocyanine green on parathyroid gland function during near-infrared laparoscopic-assisted thyroidectomy: A case report and literature review			8		21	5480-5486		Carbon nanoparticles Case report Hypoparathyroidism Indocyanine green Near-infrared laparoscopy Thyroidectomy	BACKGROUND: In recent decades, significant advances have been made in protecting the parathyroid glands and recurrent laryngeal nerves during thyro-idectomy. However, reliable and convenient technical means are still lacking. In this study, the reliability, safety and feasibility of near-infrared (NIR) laparoscopy-assisted thyroid lobectomy with isthmectomy and prophylactic central lymph node dis…	eng
C. Serra; A. Canudo; L. Silveira	2020	Intraoperative identification of parathyroid glands by autofluorescence on total thyroidectomy – Does it really reduces post-operative hypocalcemia?			2				100011
C. Serra; L. Silveira	2020	Near-infrared irradiation of the thyroid area: effects on weight development and thyroid and parathyroid secretory patterns			35		1	107-114		Animals Body Weight/*radiation effects Calcium/metabolism *Infrared Rays Male Parathyroid Glands/*metabolism/*radiation effects Rats Rats, Wistar Thyroid Gland/metabolism/*radiation effects Thyroid Hormones/metabolism Time Factors Autofluorescence Parathyroid Surgery Thyroid	This study evaluates possible changes in weight and the secretory patterns of the thyroid and parathyroid glands irradiated with a 780-nm light-emitting diode (LED) source under conditions allowing their identification in an animal model. The use of near-infrared light sources to detect the parathyroid glands has been a subject of research due to the benefit provided to patients undergoing thyroi…	eng
C. Serra; L. Silveira; A. Canudo	2020	Development of a Low-Cost Portable Device for Identification of Parathyroid Glands Using Autofluorescence			82		6	1126-1130		parathyroid surgery autofluorescence thyroid total thyroidectomy surgical anatomy hypocalcemia	Intraoperative identification of parathyroid glands, which depends almost exclusively upon the surgeon's visual acuity and experience is often a challenge in thyroid and parathyroid surgery; thus, developing a device capable of assisting the surgeon in this task will be highly useful. Demonstration of parathyroid glands' autofluorescence when subjected to an infrared light beam of 785 nm, by Para…	English
C. Serra; L. Silveira; A. Canudo	2020	Identification of inadvertently removed parathyroid glands during thyroid surgery using autofluorescence			9		4	893-898		Autofluorescence incidental parathyroidectomy parathyroid thyroid surgery	BACKGROUND: Incidental excision of parathyroid glands is a common event during thyroid surgery and in spite the divergent results that can be obtained from the literature about its clinical significance, all efforts must be used to their preservation. Due to the autofluorescence emitted by parathyroid glands, authors began to use a custom device to inspect thyroidectomy specimens for incidentally…	eng
C. C. Solorzano; G. Thomas; N. Baregamian; A. Mahadevan-Jansen	2020	Detecting the Near Infrared Autofluorescence of the Human Parathyroid: Hype or Opportunity?			272		6	973-985		Equipment Design Humans Intraoperative Care/*methods *Optical Imaging/instrumentation/methods Parathyroid Glands/*diagnostic imaging *Parathyroidectomy/methods Spectroscopy, Near-Infrared/instrumentation	OBJECTIVE: With the recent approval of 2 NIRAF-based devices for label-free identification of PG by the Food and Drug Administration, it becomes crucial to educate the surgical community on the realistic scope of this emerging technology. Here, we have compiled a review of studies that utilize NIRAF and present a critical appraisal of this technique for intraoperative PG detection. BACKGROUND: Fa…	eng
E. Spartalis; G. Ntokos; K. Georgiou; G. Zografos; G. Tsourouflis; D. Dimitroulis; N. I. Nikiteas	2020	Intraoperative Indocyanine Green (ICG) Angiography for the Identification of the Parathyroid Glands: Current Evidence and Future Perspectives			34		1	23-32		Angiography/methods Animals Fluorescent Dyes/*administration & dosage Humans Hypoparathyroidism/*diagnostic imaging Indocyanine Green/*administration & dosage Parathyroid Glands/*diagnostic imaging Parathyroidectomy/methods Thyroid Gland/*diagnostic imaging Thyroidectomy/methods Indocyanine green fluorescence parathyroid glands parathyroidectomy review thyroidectomy	BACKGROUND/AIM: Recently, indocyanine green (ICG) fluorescence imaging has been used for the identification of the parathyroid glands (PG) during thyroid and parathyroid surgery. However, an overall consensus on the optimal technique, the dosage, the timing of the ICG administration and finally its interpretation and clinical usefulness is still lacking evidence. The aim of this review is to inve…	eng
I. Tabei; A. Fuke; A. Fushimi; H. Takeyama	2020	Determination of the Optimum Excitation Wavelength for the Parathyroid Gland Using a Near-Infrared Camera			7			619859		Icg autofluorescence excitation wavelength near-infrared camera parathyroid gland	When performing thyroid/parathyroid surgery, difficulty detecting the parathyroid gland is a common experience because it is frequently mistaken with surrounding structures, including the thyroid gland, lymph nodes, and fat. To obtain successful surgical results, the auto fluorescent property of the parathyroid gland occurring at 820-830 nm has been used. Intraoperative visualization and detectio…	eng
T. Wang; Z. Liu; P. Y. Zhang; B. Qiu; C. G. Liu; D. T. Yin	2020	[Factors affecting the near-infrared autofluorescence intensity of parathyroid glands and intraoperative identification of parathyroid glands]			55		5	490-496		Adolescent Adult Aged Female Humans Intraoperative Period Male Middle Aged *Optical Imaging/methods *Parathyroid Glands/diagnostic imaging/surgery Parathyroid Hormone/blood *Parathyroidectomy Retrospective Studies Spectroscopy, Near-Infrared Thyroid Gland/surgery *Thyroidectomy Young Adult Detection rate Fluorescence intensity Influencing factor Parathyroid glands	Objective: To evaluate the potential factors influencing the parathyroid autofluorescence intensity of near-infrared fluorescent (NIRF) and further value of NIRF in identifying the parathyroid during surgery. Methods: The clinical data of 51 patients who underwent thyroid or parathyroid surgery in the Department of Thyroid Surgery, the First Affiliated Hospital of Zhengzhou University from April …	chi
J. Wizenty; T. Schumann; D. Theil; M. Stockmann; J. Pratschke; F. Tacke; F. Aigner; T. Wuensch	2020	Recent Advances and the Potential for Clinical Use of Autofluorescence Detection of Extra-Ophthalmic Tissues			25		9			Clinical Decision-Making *Diagnostic Techniques and Procedures Disease Management Humans Optical Imaging/*methods/standards/trends autofluorescence imaging clinical studies endogenous fluorophores imaging inflammation systematic review	The autofluorescence (AF) characteristics of endogenous fluorophores allow the label-free assessment and visualization of cells and tissues of the human body. While AF imaging (AFI) is well-established in ophthalmology, its clinical applications are steadily expanding to other disciplines. This review summarizes clinical advances of AF techniques published during the past decade. A systematic sea…	eng
A. Wong; J. C. Y. Wong; P. U. Pandey; S. M. Wiseman	2020	Novel techniques for intraoperative parathyroid gland identification: a comprehensive review			15		6	439-457		*Angiography Fluorescence Humans Hypocalcemia/etiology/prevention & control Hypoparathyroidism/etiology/prevention & control Intraoperative Period *Optical Imaging Parathyroid Glands/*diagnostic imaging/injuries/transplantation Parathyroidectomy/adverse effects/methods Postoperative Complications/etiology/prevention & control Surgical Wound/prevention & control Thyroidectomy/*adverse effects/meth…	INTRODUCTION: The parathyroid glands (PGs) are critical for calcium regulation and homeostasis. The preservation of PGs during neck surgery is crucial to avoid postoperative hypoparathyroidism. There are no existing guidelines for intraoperative PG identification, and the current approach relies heavily on the experience of the operating surgeon. A technique that accurately and rapidly identifies…	eng
E. Yavuz; A. Biricik; O. O. Karagulle; C. Ercetin; S. Arici; H. Yigitbas; S. Meric; A. Solmaz; A. Celik; O. B. Gulcicek	2020	A comparison of the quantitative evaluation of in situ parathyroid gland perfusion by indocyanine green fluorescence angiography and by visual examination in thyroid surgery			64		4	427-435		Fluorescein Angiography Humans Hypoparathyroidism Indocyanine Green *Parathyroid Glands Postoperative Complications Thyroid Gland/*surgery Thyroidectomy	Objective The most vital complications of thyroidectomy are recurrent nerve damage and hypocalcaemia. We aimed to compare the tissue perfusion scores (PS) of IG fluorescence angiography (IGFA) and visual examination by the surgeon after total thyroidectomy. Subjects and methods Forty-three patients were accepted into the study. Localisation of the parathyroid gland (PG) was determined by the nake…	eng
S. Zhao; M. I. Todorov; R. Cai; R. A. Maskari; H. Steinke; E. Kemter; H. Mai; Z. Rong; M. Warmer; K. Stanic; O. Schoppe; J. C. Paetzold; B. Gesierich; M. N. Wong; T. B. Huber; M. Duering; O. T. Bruns; B. Menze; J. Lipfert; V. G. Puelles; E. Wolf; I. Bechmann; A. Erturk	2020	Cellular and Molecular Probing of Intact Human Organs			180		4	796-812 e19		Aged, 80 and over Animals Brain/diagnostic imaging *Deep Learning Eye/diagnostic imaging Female Humans Imaging, Three-Dimensional/*methods/standards Kidney/diagnostic imaging Limit of Detection Male Mice Middle Aged Optical Imaging/*methods/standards Pancreas/diagnostic imaging Staining and Labeling/*methods/standards Swine Thyroid Gland/diagnostic imaging	Optical tissue transparency permits scalable cellular and molecular investigation of complex tissues in 3D. Adult human organs are particularly challenging to render transparent because of the accumulation of dense and sturdy molecules in decades-aged tissues. To overcome these challenges, we developed SHANEL, a method based on a new tissue permeabilization approach to clear and label stiff human…
S. Akbulut; O. Erten; M. Gokceimam; Y. S. Kim; V. Krishnamurthy; K. Heiden; J. Jin; A. Siperstein; E. Berber	2021	Intraoperative near-infrared imaging of parathyroid glands: A comparison of first- and second-generation technologies			123		4	866-871		Female Humans Male Metals/chemistry Middle Aged Optical Imaging/*methods Parathyroid Diseases/diagnostic imaging/*pathology/surgery Parathyroid Glands/diagnostic imaging/*pathology/surgery Parathyroidectomy Prognosis Prospective Studies *Semiconductors Spectroscopy, Near-Infrared/*methods autofluorescence near-infrared fluorescence imaging parathyroid gland	BACKGROUND: Intraoperative near-infrared imaging (NIFI) of parathyroid glands (PG) by first-generation technology had limited image quality and depth penetration. Second-generation NIFI has recently been introduced. Our aim was to compare (1) capability to detect PG and (2) image quality between older and newer technologies. METHODS: Accurately detecting PG, as well as, quality of autofluorescenc…	eng
S. Akbulut; O. Erten; Y. S. Kim; M. Gokceimam; E. Berber	2021	Development of an algorithm for intraoperative autofluorescence assessment of parathyroid glands in primary hyperparathyroidism using artificial intelligence			170		2	454-461		*Algorithms *Artificial Intelligence Humans Hyperparathyroidism, Primary/*diagnostic imaging/*surgery *Intraoperative Care *Optical Imaging Parathyroid Glands/diagnostic imaging Parathyroidectomy Predictive Value of Tests	BACKGROUND: Previous work showed that normal and abnormal parathyroid glands exhibit different patterns of autofluorescence, with the former appearing brighter and more homogenous. However, an objective algorithm based on quantified measurements was not provided. The aim of this study is to develop objective algorithms for intraoperative autofluorescence assessment of parathyroid glands in primar…	eng
D. Barbieri; P. Indelicato; A. Vinciguerra; F. Di Marco; A. M. Formenti; M. Trimarchi; M. Bussi	2021	Autofluorescence and Indocyanine Green in Thyroid Surgery: A Systematic Review and Meta-Analysis			131		7	1683-1692		Calcium/blood Coloring Agents/administration & dosage Humans Hypocalcemia/diagnosis/epidemiology/etiology/prevention & control Hypoparathyroidism/diagnosis/epidemiology/etiology/prevention & control Indocyanine Green/administration & dosage Intraoperative Care/*methods Optical Imaging/*methods Parathyroid Glands/*diagnostic imaging/injuries Parathyroid Hormone/blood Postoperative Complications/di…	OBJECTIVES/HYPOTHESIS: To estimate the impact of optical techniques on prevention of post-operative hypocalcemia and hypoparathyroidism after total thyroidectomy. STUDY DESIGN: Systematic review and meta-analysis. METHODS: A literature search was conducted in Pubmed, EMBASE, SCOPUS, and Cochrane databases. The main inclusion criteria for eligible articles for meta-analysis were patients with beni…	eng
D. Barbieri; F. Triponez; P. Indelicato; A. Vinciguerra; M. Trimarchi; M. Bussi	2021	Total thyroidectomy with intraoperative neural monitoring and near-infrared fluorescence imaging			406		8	2879-2885		*Graves Disease Humans Indocyanine Green Optical Imaging Parathyroid Glands *Thyroidectomy Hypocalcemia Hypoparathyroidism Indocyanine green (ICG) Near-infrared autofluorescence (NIR-AF) Near-infrared fluorescence imaging (NIFI) Parathyroid glands (PGs) Thyroid surgery Total thyroidectomy	PURPOSE: To describe our personal experience during aclassic complete thyroidectomy adopting both intraoperative neural monitoringand near-infrared autofluorescence. METHODS: In October 2021, 20 patients underwent totalthyroidectomy for benign and malignant conditions: 13 patients were affected bymultinodular goiter, 2 by Graves' disease, and 5 by indeterminate lesions (3Tir-3B and 2 Tir-3A). For…	eng
A. Bellier; Y. Wazne; T. Chollier; N. Sturm; P. Chaffanjon	2021	Spare Parathyroid Glands During Thyroid Surgery with Perioperative Autofluorescence Imaging: A Diagnostic Study			45		9	2785-2790		Adult Diagnostic Tests, Routine Humans Optical Imaging *Parathyroid Glands/diagnostic imaging/surgery *Thyroid Gland/diagnostic imaging/surgery Thyroidectomy	BACKGROUND: The aim of this original study was to determine the number of parathyroid glands that can be saved and reimplanted thanks to autofluorescence during thyroid surgery. Preservation of parathyroid function remains challenging during thyroid surgery. The parathyroid glands must be identified and immediately autotransplanted in the case of devascularization. Near-infrared autofluorescence …	eng
F. Benmiloud	2021	Intraoperative Mapping Angiography of the Parathyroid Glands: Description, Advantages, and Limits of the Technique			8		2			angiography indocyanine green parathyroid	Introduction: This video details how to perform real-time intraoperative mapping angiograms of the parathyroid glands (iMAP). Using indocyanine green and fluorescence imaging, the aim of this technique is to enhance the observation of parathyroid vessels, which are often difficult to see with the naked eye. Materials and Methods: We describe the technique itself, show the kind of images that we c…	eng
E. Berber; S. Akbulut	2021	Can near-infrared autofluorescence imaging be used for intraoperative confirmation of parathyroid tissue?			124		7	1008-1013		Aged Female Humans *Intraoperative Care Male Optical Imaging/*methods Parathyroid Glands/*diagnostic imaging Parathyroidectomy Retrospective Studies Sensitivity and Specificity Thyroidectomy autofluorescence frozen section near-infrared fluorescence imaging parathyroid gland	BACKGROUND AND OBJECTIVES: Whether ex vivo autofluorescence (AF) imaging findings could be quantified to intraoperatively differentiate parathyroid tissue has not been reported. Our aim was to assess the ability of AF imaging to confirm parathyroid tissue during thyroidectomy and parathyroidectomy procedures. METHODS: This was a retrospective Institutional Review Board-approved study. AF signals …	eng
A. Bove; M. Farrukh; A. Di Gioia; V. Di Resta; A. Buffone; C. Melchionna; P. Panaccio	2021	Surgical Skills and Technological Advancements to Avoid Complications in Lateral Neck Dissection for Differentiated Thyroid Cancer			13		14			differentiated thyroid cancer lateral neck dissection nerves injuries surgical skills vascular injuries	Neck dissection is a surgical procedure reserved for thyroid cancer cases with clinically evident lymphatic invasion. Although neck dissection is a reliable and safe procedure, it can determine a significant morbidity involving a variety of structures of nervous, vascular and endocrine typology. A careful pre-operative study is therefore essential to better plan surgery. Surgical experience, comb…
S. M. Cohen; J. E. Noel; C. L. Puccinelli; L. A. Orloff	2021	Ultrasound Identification of Normal Parathyroid Glands			5		4	2473974X211052857		parathyroid ultrasound	Ultrasound has become indispensable for identification of thyroid and parathyroid pathology, but normal parathyroid glands have historically been considered too subtle to accurately detect. Inability to identify and protect parathyroid glands can result in hypoparathyroidism and hypocalcemia during thyroidectomy surgery as well as misinterpretation of central neck structures in the postoperative …	eng
M. S. Demarchi; W. Karenovics; B. Bedat; C. De Vito; F. Triponez	2021	Autofluorescence pattern of parathyroid adenomas			5		1			Adenoma/diagnostic imaging/surgery Adult Aged Aged, 80 and over Female *Fluorescence Humans Hyperparathyroidism, Primary/*diagnosis/etiology/surgery Male Middle Aged Parathyroid Glands/*diagnostic imaging/surgery Parathyroid Neoplasms/diagnostic imaging/surgery Sensitivity and Specificity *Spectroscopy, Near-Infrared	BACKGROUND: Primary hyperparathyroidism (pHPT) is a common endocrine pathology, and it is due to a single parathyroid adenoma in 80-85 per cent of patients. Near-infrared autofluorescence (NIRAF) has recently been used in endocrine surgery to help in the identification of parathyroid tissue, although there is currently no consensus on whether this technique can differentiate between normal and ab…	eng
M. S. Demarchi; B. Seeliger; J. C. Lifante; P. F. Alesina; F. Triponez	2021	Fluorescence Image-Guided Surgery for Thyroid Cancer: Utility for Preventing Hypoparathyroidism			13		15			fluorescence-guided surgery hypoparathyroidism near-infrared autofluorescence thyroid cancer thyroid surgery	Background: Hypoparathyroidism is one of the most frequent complications of thyroid surgery, especially when associated with lymph node dissection in cases of thyroid cancer. Fluorescence-guided surgery is an emerging tool that appears to help reduce the rate of this complication. The present review aims to highlight the utility of fluorescence imaging in preserving parathyroid glands during thyr…	eng
G. Di Meo; I. Karampinis; A. Gerken; A. Lammert; S. Pellicani; K. Nowak	2021	Indocyanine Green Fluorescence Angiography Can Guide Intraoperative Localization During Parathyroid Surgery			110		1	59-65		Female Fluorescein Angiography/*methods Humans Hypoparathyroidism/*diagnostic imaging/*surgery Indocyanine Green Intraoperative Period Male Middle Aged Parathyroid Glands/*diagnostic imaging *Parathyroidectomy Radiopharmaceuticals Retrospective Studies Ultrasonography autotransplantation fluorescence fluorescence angiography hyperparathyroidism neck surgery parathyroid surgery	BACKGROUND AND AIMS: Intraoperative localization of pathologic parathyroid glands is of major importance for the hyperparathyroidism treatment. Based on the small size and the anatomic variability, the localization can be very challenging. The current practice is to compare preoperative ultrasonography with Technetium-99m sestamibi scintigraphy (MIBI) and plan the resection accordingly. In this s…	eng
F. Dip; R. Aleman; M. Socolovsky; N. Villalba; J. Falco; E. L. Menzo; K. P. White; R. J. Rosenthal	2021	Nerve spectroscopy: understanding peripheral nerve autofluorescence through photodynamics			35		12	7104-7111		Humans *Nerve Fibers *Peripheral Nerves Spectrum Analysis Autofluorescence Nerve Spectroscopy	BACKGROUND: Being able to accurately identify sensory and motor nerves is crucial during surgical procedures to prevent nerve injury. We aimed to (1) evaluate the feasibility of performing peripheral human nerve visualization utilizing nerves' own autofluorescence in an ex-vivo model; (2) compare the effect of three different nerve fiber fixation methods on the intensity of fluorescence, indicate…
B. C. Esra; S. G. Yasin	2021	Bilateral retinal toxicity as a result of poisoning with pure iodine			65		1	73-75		Adult Fluorescein Angiography/methods Fundus Oculi Humans Iodine/*poisoning Male Retinal Diseases/*chemically induced/diagnosis Retinal Pigment Epithelium/drug effects/*pathology Tomography, Optical Coherence/methods *Visual Acuity fundus autofluorescence iodine toxicity optical coherence tomography toxic retinopathy	Iodine is an essential mineral that is necessary for the synthesis of thyroid hormones, which can cause many diseases in the body. The application of adding potassium iodate to table salts started in Turkey in 1998. High doses of iodate cause retinal toxicity, leading to significant vision loss. A 42-year-old paranoid schizophrenic patient who attempted suicide with pure iodine was admitted with …	eng
M. Gorobeiko; A. Dinets	2021	Intraoperative detection of parathyroid glands by autofluorescence identification using image-based system: report of 15 cases			15		1	414		Humans Optical Imaging *Parathyroid Glands/diagnostic imaging/surgery *Thyroid Neoplasms/diagnostic imaging/surgery Thyroidectomy Case report Hypoparathyroidism Near-infrared fluorescence Parathyroid autofluorescence Parathyroid identification	BACKGROUND: A detection of parathyroid glands by the evaluation of their autofluorescence in the near-infrared spectrum is considered as a promising tool in addition to their visual verification. The aim of this study was to evaluate the role of near-infrared autofluorescence application by using two different image-based systems for the identification of parathyroid glands during surgery of thyr…	eng
M. E. Hom; E. L. Rosenthal	2021	Fluorescence Imaging to Identify Occult and Ectopic Parathyroid Glands-Revealing the Unseen			147		7	671-672		Humans Optical Imaging *Parathyroid Diseases *Parathyroid Glands/diagnostic imaging		eng
Y. Hu; A. Y. Han; S. Huang; P. Pellionisz; Y. Alhiyari; J. F. Krane; R. Shori; O. Stafsudd; M. A. St John	2021	A Tool to Locate Parathyroid Glands Using Dynamic Optical Contrast Imaging			131		10	2391-2397		Adolescent Aged Animals Female Humans Hyperparathyroidism, Primary/pathology/*surgery Intraoperative Care/*methods Male Middle Aged Models, Animal Optical Imaging/*methods Parathyroid Glands/*diagnostic imaging/pathology/surgery Parathyroidectomy/*methods Prospective Studies Swine Young Adult Fluorescence lifetime imaging autofluorescence lifetime contrast imaging dynamic optical contrast imaging…	OBJECTIVES/HYPOTHESIS: Identification of parathyroid glands and adjacent tissues intraoperatively can be quite challenging because of their small size, variable locations, and indistinct external features. The objective of this study is to test the efficacy of the dynamic optical contrast imaging (DOCI) technique as a tool in specifically differentiating parathyroid tissue and adjacent structures…
C. M. Kiernan; G. Thomas; N. Baregamian; C. C. Solomicronrzano	2021	Initial clinical experiences using the intraoperative probe-based parathyroid autofluorescence identification system-PTeye during thyroid and parathyroid procedures			124		3	271-281		Adult Aged Aged, 80 and over Cohort Studies Female Humans Intraoperative Care/methods Male Middle Aged Parathyroid Glands/*diagnostic imaging/*surgery Parathyroidectomy/*methods Retrospective Studies Spectroscopy, Near-Infrared/instrumentation/*methods Thyroidectomy/*methods Young Adult autofluorescence near-infrared parathyroid gland parathyroidectomy surgical guidance thyroidectomy	BACKGROUND AND OBJECTIVE: The Food and Drug Administration has cleared a probe-based near-infrared autofluorescence (NIRAF) detection system called PTeye as an adjunct tool for label-free intraoperative parathyroid gland (PG) identification. Since PTeye has been investigated only in a blinded" manner to date, this study describes the preliminary impressions of PTeye when used by surgeons without …	eng
T. J. Liang; K. C. Wang; N. Y. Wang; I. S. Chen; S. I. Liu	2021	Indocyanine Green Angiography for Parathyroid Gland Evaluation during Transoral Endoscopic Thyroidectomy			11		9			fluorescence indocyanine green parathyroid thyroid transoral endoscopic thyroidectomy	Indocyanine green (ICG) angiography, a real-time intraoperative imaging technique, is associated with better parathyroid identification and functional evaluation during open thyroidectomy. However, the benefits of ICG fluorescence imaging application in transoral endoscopic thyroidectomy are not well-documented. Consecutive patients who underwent transoral endoscopic thyroidectomy were retrospect…	eng
J. Liu; X. Wang; R. Wang; C. Xu; R. Zhao; H. Li; S. Zhang; X. Yao	2021	Correction to: Near-infrared auto-fluorescence spectroscopy combining with Fisher's linear discriminant analysis improves intraoperative real-time identification of normal parathyroid in thyroidectomy			21		1	85				eng
S. Liu; D. X. Li; D. D. Shi; G. X. Zhang; X. Y. Luo; Q. Xu; L. Zhao; J. P. Guo; G. Q. Yan	2021	Construction of a room-temperature phosphorescent quantum dot probe and quantitative detection of thyroxine and carbamazepine			1229					room-temperature phosphorescence (rtp) quantum dots thyroxine carbamazepine detection alkaline-phosphatase photocatalytic activity thyroid-hormone energy-transfer quantification nanohybrids graphene disease serum	In this paper, a new quantitative detection system for thyroxine (T-4) and carbamazepine (CBZ) was constructed. A mixture of MPA-capped Mn and ZnS quantum dots (MPA-Mn:ZnS QDs) exhibiting roomtemperature phosphorescence (RTP) was prepared, which serves as the detection signal. The hexadecyltrimethylammonium bromide/ MPA-Mn:ZnS QDs (CTAB/QD) compound binds T-4 to produce a CTAB/QDs&T-4 complex, wh…	English
Z. Liu; R. S. Ma; J. L. Jia; T. Wang; D. H. Zuo; D. T. Yin	2021	Evaluation of Autofluorescence in Identifying Parathyroid Glands by Measuring Parathyroid Hormone in Fine-Needle Biopsy Washings			12			819503		Biopsy, Fine-Needle Humans Optical Imaging/methods *Parathyroid Glands/diagnostic imaging/surgery *Parathyroid Hormone Thyroidectomy/methods autofluorescence lymph node nanocarbon parathyroid thyroid surgery	BACKGROUND: Near-infrared autofluorescence imaging has potentially great value for assisting endocrine surgeons in identifying parathyroid glands and may dramatically change the surgical strategy of endocrine surgeons in thyroid surgery. This study is designed to objectively evaluate the role of near-infrared autofluorescence imaging in identifying parathyroid glands during thyroid surgery by mea…	eng
E. A. Mannoh; L. B. Parker; G. Thomas; C. C. Solorzano; A. Mahadevan-Jansen	2021	Development of an imaging device for label-free parathyroid gland identification and vascularity assessment			14		6	e202100008		Diagnostic Imaging Optical Imaging *Parathyroid Glands/diagnostic imaging *Parathyroidectomy Thyroid Gland Thyroidectomy clinical translation laser speckle contrast imaging near-infrared autofluorescence parathyroid parathyroidectomy surgical guidance	During thyroid surgeries, it is important for surgeons to accurately identify healthy parathyroid glands and assess their vascularity to preserve their function postoperatively, thus preventing hypoparathyroidism and hypocalcemia. Near infrared autofluorescence detection enables parathyroid identification, while laser speckle contrast imaging allows assessment of parathyroid vascularity. Here, we…	eng
M. Marsden; S. S. Weaver; L. Marcu; M. J. Campbell	2021	Intraoperative Mapping of Parathyroid Glands Using Fluorescence Lifetime Imaging			265			42-48		Adult Aged Female Humans Intraoperative Care/*methods Male Middle Aged Optical Imaging/*methods Parathyroid Glands/*diagnostic imaging/surgery *Parathyroidectomy Pilot Projects *Thyroidectomy Fluorescence lifetime imaging Hypoparathyroidism Parathyroid identification	BACKGROUND: Hypoparathyroidism is a common complication following thyroidectomy. There is a need for technology to aid surgeons in identifying the parathyroid glands. In contrast to near infrared technologies, fluorescence lifetime imaging (FLIm) is not affected by ambient light and may be valuable in identifying parathyroid tissue, but has never been evaluated in this capacity. METHODS: We used …	eng
M. E. Noltes; M. J. H. Metman; L. Jansen; E. W. M. Peeperkorn; A. F. Engelsman; S. Kruijff	2021	Parathyroid Function Saving Total Thyroidectomy Using Autofluorescence and Quantified Indocyanine Green Angiography			8		2			ICG angiography autofluorescence hypoparathyroidism parathyroid total thyroidectomy	Introduction: Postoperative hypoparathyroidism is one of the most common complications after total thyroidectomy. In recent years, several techniques have been employed, trying to save parathyroid glands during thyroid surgery, such as autofluorescence and indocyanine green (ICG) angiography. In this study, we present a systematic approach to a parathyroid function saving total thyroidectomy usin…	eng
E. Oh; Y. Kim; B. Ning; S. Y. Lee; W. W. Kim; J. Cha	2021	Development of a non-invasive, dual-sensor handheld imager for intraoperative preservation of parathyroid glands			2021			7408-7411		Diagnostic Imaging *Parathyroid Glands/diagnostic imaging/surgery Pilot Projects Thyroid Gland/diagnostic imaging/surgery *Thyroidectomy	Intraoperative localization and preservation of parathyroid glands (PTGs) are challenging during thyroid surgery. Using a technique of combined near-infrared PTG autofluorescence detection and dye-free imaging angiography, this study developed a portable device for localization of PTGs and assessment of viability by confirming tissue perfusion. The imager's performance was evaluated through a pil…	eng
H. Pan; Z. Yang; J. Zhao; Y. Yu; Y. Liang	2021	Multimodal imaging with integrated auto-fluorescence and optical coherence tomography for identification of neck tissues			36		5	1023-1029		Adipose Tissue/pathology Humans Image Processing, Computer-Assisted Lymphatic Metastasis *Multimodal Imaging *Neck *Optical Imaging Parathyroid Glands/diagnostic imaging *Tomography, Optical Coherence Fluorescence imaging Metastatic lymph nodes Multimodal optical system Optical coherence tomography Parathyroid Thyroid surgery	We report a multimodal optical system by combining OCT with autofluorescence imaging for identifying neck tissues, which can use the advantages of large field of view and high sensitivity for identifying parathyroid glands of fluorescence imaging, and high-resolution structural imaging of OCT to confirm them and identify lymph nodes and metastatic lymph nodes at the same time. It is proven that t…	eng
G. Perigli; F. Cianchi; F. Giudici; E. Russo; G. Fiorenza; L. Petrone; C. Sparano; F. Staderini; B. Badii; A. Morandi	2021	Thyroidectomy for Cancer: The Surgeon and the Parathyroid Glands Sparing			10		19			autofluorescence hypocalcemia hypoparathyrodism indocyanine green methylene bleu optical devices parathyroid glands postoperative complications thyroid carcinoma	BACKGROUND: The diagnosis of thyroid cancer is continuously increasing and consequently the amount of thyroidectomy. Notwithstanding the actual surgical skill, postoperative hypoparathyroidism still represents its most frequent complication. The aims of the present study are to analyze the rate of postoperative hypoparathyroidism after thyroidectomy, performed for cancer by a single first operato…	eng
C. H. Ryu; J. Seok; Y. L. Choi; S. K. Kim; Y. S. Jung; J. Ryu	2021	Wireless parathyroid detection device using autofluorescence and smart glasses: A preliminary study			29		5	979-987		Humans *Hypoparathyroidism Parathyroid Glands/surgery Prospective Studies *Smart Glasses Thyroidectomy Parathyroid gland autofluorescence imaging technology hypocalcemia hypoparathyroidism	BACKGROUND: Autofluorescence imaging technology has been utilized for preserving or identifying parathyroid glands (PTGs) during thyroid surgery. We developed a wireless PTGs detection device linked with smart glasses that allows for real-time video recording and screen switching according to the light source. OBJECTIVE: This study aimed to confirm the feasibility of the device and whether it wou…	eng
G. Sahyouni; B. Osterbauer; S. Park; C. Paik; J. Austin; G. Gomez; D. Kwon	2021	Rate of Incidental Parathyroidectomy in a Pediatric Population			5		4	2473974X211059070		child hypocalcemia hypoparathyroidism neck dissection parathyroidectomy thyroidectomy	OBJECTIVE: Incidental parathyroidectomy is a relatively common occurrence in thyroid surgery, which may lead to hypoparathyroidism and postoperative hypocalcemia, but it is not well studied in children. The objectives of this study were to determine the rate of incidental parathyroidectomy, identify potential risk factors, and investigate postoperative complications in children undergoing thyroid…
C. Serra; J. Serra; I. L. Ferreira Machado; L. F. Vieira Ferreira	2021	Spectroscopic Analysis of Parathyroid and Thyroid Tissues by Ground-State diffuse Reflectance and Laser Induced Luminescence: a Preliminary Report			31		5	1235-1239		Fluorescence Lasers *Parathyroid Glands *Thyroid Gland Autofluorescence Ground-state diffuse reflectance Laser induced luminescence Parathyroid Thyroid	Intraoperative discrimination of thyroid and parathyroid tissues is fundamental in thyroid surgery. Recent fluorescence studies have shown stronger NIR emission in parathyroid tissue than in thyroid tissue, presenting a potential avenue for the development of a tool for surgical assistance. However, the fluorophore responsible for this emission has not yet been identified. In this work, spectrosc…	eng
C. Serra; L. Silveira	2021	Evaluation of structural and ultrastructural changes in thyroid and parathyroid glands after near infrared irradiation: study on an animal model			9			e11891		Near infrared irradiation Parathyroid Structural alterations Thyroid	Intraoperative identification of parathyroid glands is a tough task for surgeons performing thyroid or parathyroid surgery, because the small size, color and shape of these glands hinder their discrimination from other cervical tissues. In 2011, Paras described the autofluorescence of parathyroid glands, a property that could facilitate their intraoperative identification. Parathyroid glands subm…	eng
C. C. Solorzano; G. Thomas; E. Berber; T. S. Wang; G. W. Randolph; Q. Y. Duh; F. Triponez	2021	Current state of intraoperative use of near infrared fluorescence for parathyroid identification and preservation			169		4	868-878		Clinical Decision-Making Contrast Media Disease Management Humans *Intraoperative Care/methods Molecular Probes *Organ Preservation Parathyroid Glands/*diagnostic imaging Parathyroidectomy Perfusion Reproducibility of Results *Spectrometry, Fluorescence/instrumentation/methods *Spectroscopy, Near-Infrared/instrumentation/methods Thyroid Gland/surgery Thyroidectomy	BACKGROUND: Finding and preserving normal parathyroid glands or localizing and removing diseased parathyroid glands are crucial steps to successful thyroid and parathyroid operations. Using near-infrared fluorescence detection to identify parathyroid glands during thyroid and parathyroid operations has lately gained widespread recognition, with 2 Food and Drug Administration-cleared devices curre…	eng
T. Takahashi; K. Yamazaki; H. Ota; R. Shodo; Y. Ueki; A. Horii	2021	Near-Infrared Fluorescence Imaging in the Identification of Parathyroid Glands in Thyroidectomy			131		5	1188-1193		Aged Blood Loss, Surgical/prevention & control Feasibility Studies Female Fluorescence Humans Intraoperative Care/*methods Intraoperative Complications/*diagnosis/etiology Male Middle Aged Optical Imaging/*methods Parathyroid Glands/*diagnostic imaging/injuries Postoperative Complications/etiology/*prevention & control Predictive Value of Tests Prospective Studies Thyroid Diseases/surgery Thyroid…	OBJECTIVES/HYPOTHESIS: To assess the ability of near-infrared fluorescence imaging (NIFI) to identify parathyroid glands (PGs) among histologically proven PG/non-PG specimens compared with a surgeon's visual acumen, and to determine NIFI sensitivity in detecting incidentally resected PGs from thyroidectomy specimens, compared to the surgeon's visual inspection. STUDY DESIGN: Prospective study. ME…	eng
T. Takahashi; K. Yamazaki; H. Ota; R. Shodo; Y. Ueki; A. Horii	2021	In Response to Regarding Near-Infrared Fluorescence Imaging in the Identification of Parathyroid Glands in Thyroidectomy			131		5	E1749		Humans Optical Imaging *Parathyroid Glands/diagnostic imaging/surgery Parathyroidectomy *Thyroidectomy		eng
M. Takeuchi; T. Takahashi; R. Shodo; H. Ota; Y. Ueki; K. Yamazaki; A. Horii	2021	Comparison of Autofluorescence With Near-Infrared Fluorescence Imaging Between Primary and Secondary Hyperparathyroidism			131		6	E2097-E2104		Female Humans Hyperparathyroidism, Primary/*diagnostic imaging/*surgery Hyperparathyroidism, Secondary/*diagnostic imaging/*surgery Male Middle Aged Parathyroidectomy Prospective Studies *Spectroscopy, Near-Infrared Tomography, Emission-Computed, Single-Photon Ultrasonography hyperparathyroidism near-infrared fluorescence imaging parathyroid gland	OBJECTIVES: To examine the role of autofluorescence (AF) monitoring with near-infrared fluorescence imaging (NIFI) in identifying parathyroid lesions in primary or secondary hyperparathyroidism (P-HPT or S-HPT) surgeries. STUDY DESIGN: Prospective study. METHODS: Twelve lesions each were resected from 12 and 3 patients with P-HPT and S-HPT, respectively. The mean and maximum AF intensities of the…	eng
G. Thomas; C. C. Solorzano; N. Baregamian; E. A. Mannoh; R. Gautam; R. T. Irlmeier; F. Ye; J. A. Nelson; S. E. Long; P. G. Gauger; A. Magner; T. Metcalf; L. A. Shirley; J. E. Phay; A. Mahadevan-Jansen	2021	Comparing intraoperative parathyroid identification based on surgeon experience versus near infrared autofluorescence detection - A surgeon-blinded multi-centric study			222		5	944-951		Adult Aged Aged, 80 and over Clinical Competence Female Humans *Intraoperative Period Male Middle Aged Optical Imaging/*methods Parathyroid Glands/*anatomy & histology/diagnostic imaging/surgery Spectroscopy, Near-Infrared Young Adult Near infrared autofluorescence Parathyroid glands Parathyroidectomy Surgical guidance Thyroidectomy	BACKGROUND: Near infrared autofluorescence (NIRAF) detection has previously demonstrated significant potential for real-time parathyroid gland identification. However, the performance of a NIRAF detection device - PTeye(R) - remains to be evaluated relative to a surgeon's own ability to identify parathyroid glands. METHODS: Patients eligible for thyroidectomy and/or parathyroidectomy were enrolle…	eng
R. Tjahjono; K. Nguyen; D. Phung; F. Riffat; C. E. Palme	2021	Methods of identification of parathyroid glands in thyroid surgery: A literature review			91		9	1711-1716		Humans Optical Imaging *Parathyroid Glands/diagnostic imaging/surgery Parathyroidectomy *Thyroid Gland/diagnostic imaging/surgery Thyroidectomy/adverse effects autofluorescence identification parathyroid thyroid thyroidectomy	Intra-operative identification and preservation of parathyroid glands is an important but challenging aspect of thyroid surgery. Failure to do so may lead to transient or permanent hypocalcaemia, where the latter represents a serious complication causing life-long morbidity. It would be beneficial, therefore, if a simple and reliable modality can be developed to assist in the identification of pa…	eng
B. Wang; C. R. Zhu; H. Liu; X. M. Yao; J. Wu	2021	The Accuracy of Near Infrared Autofluorescence in Identifying Parathyroid Gland During Thyroid and Parathyroid Surgery: A Meta-Analysis			12			701253		Animals Humans Optical Imaging/*methods Parathyroid Glands/*diagnostic imaging Parathyroid Neoplasms/diagnostic imaging/pathology/*surgery Parathyroidectomy/*methods Spectroscopy, Near-Infrared/*methods Thyroid Neoplasms/diagnostic imaging/pathology/*surgery Thyroidectomy/*methods autofluorescence meta-analysis near infrared parathyroid gland surgery	OBJECTIVE: We aim to assess the accuracy of near infrared autofluorescence in identifying parathyroid gland during thyroid and parathyroid surgery. METHOD: A systematic literature search was conducted by using PubMed, Embase, and the Cochrane Library electronic databases for studies that were published up to February 2021. The reference lists of the retrieved articles were also reviewed. Two auth…	eng
B. Wang; C. R. Zhu; H. Liu; X. M. Yao; J. Wu	2021	The Ability of Near-Infrared Autofluorescence to Protect Parathyroid Gland Function During Thyroid Surgery: A Meta-Analysis			12			714691		Humans Hypocalcemia/etiology/*prevention & control Optical Imaging/*methods Parathyroid Glands/*diagnostic imaging Postoperative Complications/etiology/*prevention & control Spectroscopy, Near-Infrared/*methods Thyroid Diseases/pathology/*surgery Thyroidectomy/*adverse effects autofluorescence meta-analysis near-infrared parathyroid gland function thyroid surgery	OBJECTIVE: We conducted this meta-analysis to assess the ability of near-infrared autofluorescence to protect parathyroid gland function during thyroid surgery. METHOD: A systematic literature search was conducted using PubMed, Embase, and the Cochrane Library electronic databases for studies published up to February 2021. The reference lists of the retrieved articles were also reviewed. Two auth…	eng
B. Wang; C. R. Zhu; J. Wu	2021	In Reference to Near-Infrared Fluorescence Imaging in the Identification of Parathyroid Glands in Thyroidectomy			131		5	E1748		Humans Optical Imaging *Parathyroid Glands/diagnostic imaging/surgery Parathyroidectomy *Thyroidectomy		eng
Y. J. Weng; J. Jiang; L. Min; Q. Ai; D. B. Chen; W. C. Chen; Z. H. Huang	2021	Intraoperative near-infrared autofluorescence imaging for hypocalcemia risk reduction after total thyroidectomy: Evidence from a meta-analysis			43		8	2523-2533		Humans *Hypocalcemia/epidemiology/etiology/prevention & control Optical Imaging Parathyroid Glands Postoperative Complications/epidemiology/prevention & control Risk Reduction Behavior Thyroidectomy/adverse effects autofluorescence hypocalcemia meta-analysis near-infrared thyroid surgery	This meta-analysis evaluates whether near-infrared autofluorescence (NIRAF) imaging reduces the risk of hypocalcemia after total thyroidectomy. A systematic literature search in PubMed, EMBASE, Web of Science, and Cochrane Library for studies from June 2011 to January 2021 comparing total thyroidectomy with NIRAF and conventional surgery (naked eye). Six eligible studies involving 2180 patients w…	eng
S. M. Wiseman; N. Saleh; A. Tootooni; P. Eshraghi; R. Jama; S. Saleh	2021	Parathyroid identification during thyroid and parathyroid operations: A pilot study evaluating a novel low cost autofluorescence based device			221		6	1150-1158		Adult Aged Female Humans Middle Aged Optical Imaging/*methods Parathyroid Glands/*diagnostic imaging/surgery Parathyroid Neoplasms/diagnostic imaging/surgery Parathyroidectomy/methods Pilot Projects Thyroidectomy/methods Autofluorescence Near-infrared imaging Parathyroid Surgery Thyroid	BACKGROUND: The aim of this study was to develop a low-cost prototype near-infrared fluorescence device that enables contrast-free, real time, high-resolution intraoperative visualization of normal and pathological parathyroid glands (PGs) by imaging their autofluorescence (AF). METHODS: A novel near-infrared parathyroid AF (NIR-PAF) imaging device with visible laser PG targeting was developed. T…	eng
R. Q. Yang; K. L. Lou; P. Y. Wang; Y. Y. Gao; Y. Q. Zhang; M. Chen; W. H. Huang; G. J. Zhang	2021	Surgical Navigation for Malignancies Guided by Near-Infrared-II Fluorescence Imaging			5		3	e2001066		Fluorescent Dyes/chemistry Humans *Neoplasms/diagnostic imaging Optical Imaging/methods Photons *Surgery, Computer-Assisted/methods Nir-ii fluorescence imaging imaging guided surgery malignancies surgical navigation	Near-infrared (NIR) fluorescence imaging is an emerging noninvasive imaging modality, with unique advantages in guiding tumor resection surgery, thanks to its high sensitivity and instantaneity. In the past decade, studies on the conventional NIR window (NIR-I, 750-900 nm) have gradually focused on the second NIR window (NIR-II, 1000-1700 nm). With its reduced light scattering, photon absorption,…	eng
H. S. Abdelrahim; A. F. Amer; R. Mikhael Nageeb	2022	Indocyanine Green Angiography of Parathyroid Glands versus Intraoperative Parathyroid Hormone Assay as a Reliable Predictor for Post Thyroidectomy Transient Hypocalcemia			35		7	1484-1491		Angiography/methods Humans *Hypocalcemia/diagnosis/etiology/prevention & control *Hypoparathyroidism/diagnosis/etiology Indocyanine Green Parathyroid Glands/diagnostic imaging Parathyroid Hormone Postoperative Complications/diagnosis/epidemiology/etiology Thyroidectomy/adverse effects/methods Thyroidectomy hypoparathyroidism parathyroid gland	BACKGROUND: Prediction of postoperative hypocalcemia is a fundamental issue in thyroidectomy. Indocyanine green (ICG) angiography of parathyroid glands is a feasible method to detect the perfusion of parathyroid glands and predict postoperative hypocalcemia. MATERIALS AND METHODS: A prospective observational study was conducted at Ain Shams University Hospitals between April 2018 and April 2021. …	eng
M. Arikan; C. Scheuba; P. Riss	2022	Autofluoreszenz der Nebenschilddrüsen in der Schilddrüsenchirurgie			16		1	45358	3
M. Arikan; C. Scheuba; P. Riss	2022	New surgical approaches - development and clinical application of transoral endoscopic thyroid surgery (TOETVA)			15		3	94-99		transoral endoscopic thyroidectomy vestibular approach toepva tovara autofluorescence vestibular approach access	The conventional Kocher's incision in thyroid surgery has been modified in the last 15 years to such an extent that a minimally invasive open surgery with a scar of 3-5 cm can be performed. Nevertheless, there is great interest in a surgery technique with no visible scars. Transoral endoscopic thyroid surgery via vestibular approach (TOETVA) represents such a surgical procedure which was finally …	German
S. N. Avci; G. Isiktas; E. Berber	2022	A Visual Deep Learning Model to Localize Parathyroid-Specific Autofluorescence on Near-Infrared Imaging : Localization of Parathyroid Autofluorescence with Deep Learning									BACKGROUND AND PURPOSE: Parathyroid glands may be detected by their autofluorescence on near-infrared imaging. Nevertheless, recognition of parathyroid-specific autofluorescence requires a learning curve, with other unrelated bright signals causing confusion. The aim of this study was to find out whether machine learning could be used to facilitate identification of parathyroid-specific autofluor…	eng
S. N. Avci; G. Isiktas; O. Ergun; E. Berber	2022	A visual deep learning model to predict abnormal versus normal parathyroid glands using intraoperative autofluorescence signals			126		2	263-267		Artificial Intelligence *Deep Learning Humans *Hyperparathyroidism, Primary/surgery Parathyroid Glands/diagnostic imaging/surgery Parathyroidectomy/methods machine learning parathyroid neoplasms	BACKGROUND: Previous work demonstrated that abnormal versus normal parathyroid glands (PGs) exhibit different patterns of autofluorescence, with former appearing darker and more heterogenous. Our objective was to develop a visual artificial intelligence model using intraoperative autofluorescence signals to predict whether a PG is abnormal (hypersecreting and/or hypercellular) or normal before ex…	eng
F. Benmiloud; G. Penaranda; L. Chiche; S. Rebaudet	2022	Intraoperative Mapping Angiograms of the Parathyroid Glands Using Indocyanine Green During Thyroid Surgery: Results of the Fluogreen Study			46		2	416-424		Adult Angiography Humans *Indocyanine Green *Parathyroid Glands/diagnostic imaging/surgery Prospective Studies Thyroid Gland/diagnostic imaging/surgery	BACKGROUND: During thyroid surgery, preservation of parathyroid gland (PG) feeding vessels is often impossible. The aim of the Fluogreen study was to determine the feasibility of using indocyanine green (ICG)-based intraoperative mapping angiograms of the PG (iMAP) to improve vascular preservation. STUDY DESIGN: This prospective study enrolled all patients undergoing thyroid lobectomy or total th…	eng
F. Cappellacci; G. L. Canu; S. Piras; G. Anedda; P. G. Calò; F. Medas	2022	Technological Innovations in Thyroid Cancer Surgery			24		1	35-50		thyroid cancer thyroid surgery surgical innovations recurrent laryngeal nerve nucleic-acid-amplification energy-based devices central neck dissection lymph-node metastases near-infrared autofluorescence society consensus statement harmonic-scalpel risk-factors permanent hypoparathyroidism	Thyroid cancer is the fifth most common cancer in the USA, with differentiated subtype accounting for more than 95% of neoplasm. Surgery remains the mainstay of treatment, either with lobectomy or total thyroidectomy. In the last decades, many technological innovations have been introduced in this field. The aim of this review is to illustrate the most recent advances regarding the classical surg…	English
W. Chen; X. Ma; P. Shao; P. Liu; R. X. Xu	2022	Autofluorescence detection and co-axial projection for intraoperative localization of parathyroid gland			21		1	37		Optical Imaging/methods *Parathyroid Glands/diagnostic imaging/surgery Parathyroidectomy/methods *Surgery, Computer-Assisted/methods Thyroidectomy/methods Autofluorescence Coaxial projection Nir Parathyroid gland	BACKGROUND: Near-infrared (NIR) autofluorescence detection is an effective method for identifying parathyroid glands (PGs) in thyroidectomy or parathyroidectomy. Fiber optical probes provide quantitative autofluorescence measurements for PG detection owing to its high sensitivity and high excitation light cut-off efficiency at a fixed detection distance. However, an optical fiber probe lacks the …	eng
A. Chopra; J. M. Oropello; J. Wang; E. Mo; R. Kohli-Seth; E. M. Genden	2022	Critical Care and Postoperative Management of the First Human Long Segment Orthotopic Tracheal Transplantation			4		12	e0809		critical care human respiratory insufficiency trachea transplantation	To outline the postoperative management of a long segment tracheal transplant in the ICU setting. DESIGN: The recipient required reconstruction of a long segment tracheal defect from a previous prolonged intubation. A male donor was chosen for a female recipient to enable analysis of the reepithelialization kinetics using fluorescence in situ hybridization to analyze the source of the new ciliate…	eng
M. S. Demarchi; W. Karenovics; B. Bedat; F. Triponez	2022	Near-infrared fluorescent imaging techniques for the detection and preservation of parathyroid glands during endocrine surgery			7		45355	87-98		autofluorescence fluorescence hypoparathyroidism indocyanine green angiography near-infrared-guided surgery parathyroid glands thyroid surgery	OBJECTIVES: In over 30% of all thyroid surgeries, complications arise from transient and definitive hypoparathyroidism, underscoring the need for real-time identification and preservation of parathyroid glands (PGs). Here, we evaluate the promising intraoperative optical technologies available for the identification, preservation, and functional assessment of PGs to enhance endocrine surgery. MET…	eng
F. Dip; P. F. Alesina; A. Anuwong; E. Arora; E. Berber; J. Bonnin-Pascual; N. D. Bouvy; M. S. Demarchi; J. Falco; K. Hallfeldt; K. D. Lee; M. L. Lyden; C. Maser; E. Moore; T. Papavramidis; J. Phay; J. M. Rodriguez; B. Seeliger; C. C. Solorzano; F. Triponez; A. Vahrmeijer; R. J. Rosenthal; K. P. White; M. Bouvet	2022	Use of fluorescence imaging and indocyanine green during thyroid and parathyroid surgery: Results of an intercontinental, multidisciplinary Delphi survey			172		6S	S6-S13		Humans *Indocyanine Green Thyroid Gland/diagnostic imaging/surgery *Hypoparathyroidism Parathyroid Glands/diagnostic imaging/surgery Optical Imaging/methods	BACKGROUND: In recent years, fluorescence imaging-relying both on parathyroid gland autofluorescence under near-infrared light and angiography using the fluorescent dye indocyanine green-has been used to reduce risk of iatrogenic parathyroid injury during thyroid and parathyroid resections, but no published guidelines exist regarding its use. In this study, orchestrated by the International Socie…	eng
F. Dip; L. Boni; M. Bouvet; T. Carus; M. Diana; J. Falco; G. C. Gurtner; T. Ishizawa; N. Kokudo; E. Lo Menzo; P. S. Low; J. Masia; D. Muehrcke; F. A. Papay; C. Pulitano; S. Schneider-Koraith; D. Sherwinter; G. Spinoglio; L. Stassen; Y. Urano; A. Vahrmeijer; E. Vibert; J. Warram; S. D. Wexner; K. White; R. J. Rosenthal	2022	Consensus Conference Statement on the General Use of Near-infrared Fluorescence Imaging and Indocyanine Green Guided Surgery: Results of a Modified Delphi Study			275		4	685-691		Consensus Delphi Technique Humans *Indocyanine Green Optical Imaging/methods *Sentinel Lymph Node	BACKGROUND: In recent decades, the use of near-infrared light and fluorescence-guidance during open and laparoscopic surgery has exponentially expanded across various clinical settings. However, tremendous variability exists in how it is performed. OBJECTIVE: In this first published survey of international experts on fluorescence-guided surgery, we sought to identify areas of consensus and noncon…	eng
F. Dip; D. Rosenthal; M. Socolovsky; J. Falco; M. De la Fuente; K. P. White; R. J. Rosenthal	2022	Nerve autofluorescence under near-ultraviolet light: cutting-edge technology for intra-operative neural tissue visualization in 17 patients			36		6	4079-4089		Animals Humans Neurosurgical Procedures Technology Thyroid Gland/surgery *Thyroidectomy/adverse effects *Ultraviolet Rays Brachial plexus injury Brachial plexus surgery Fluorescence-guided surgery Iatrogenic nerve injury Near ultraviolet light Nerve autofluorescence Parotidectomy Peripheral nerve surgery Spine surgery Thyroidectomy	BACKGROUND: Nerve visualization and the identification of other neural tissues during surgery is crucial for numerous reasons, including the prevention of iatrogenic nerve and neural structure injury and facilitation of nerve repair. However, current methods of intra-operative nerve detection are generally expensive, unproven, and/or technically challenging. Recently, we have documented, in both …	eng
E. A. Feitsma; H. M. Schouw; M. E. Noltes; W. Heeman; W. Kelder; G. M. van Dam; S. Kruijff	2022	Heterogeneity in Utilization of Optical Imaging Guided Surgery for Identifying or Preserving the Parathyroid Glands-A Meta-Narrative Review			12		3			autofluorescence fluorescence hypoparathyroidism indocyanine green angiography laser speckle contrast imaging near-infrared imaging optical imaging parathyroid glands thyroidectomy	BACKGROUND: Postoperative hypoparathyroidism is the most common complication after total thyroidectomy. Over the past years, optical imaging techniques, such as parathyroid autofluorescence, indocyanine green (ICG) angiography, and laser speckle contrast imaging (LSCI) have been employed to save parathyroid glands during thyroid surgery. This study provides an overview of the utilized methods of …	eng
C. E. Graves; Q. Y. Duh; I. Suh	2022	Innovations in Parathyroid Localization Imaging			31		4	631-647		Choline Humans *Hyperparathyroidism, Primary/surgery *Parathyroid Glands/diagnostic imaging/surgery Positron-Emission Tomography/methods Tomography, X-Ray Computed Contrast-enhanced fluorescence Fluorocholine PET Parathyroid autofluorescence	During cervical surgery, localization and identification of parathyroid glands is key to both the removal of abnormal hyperfunctioning glands and the preservation of normal glands. The challenging nature of parathyroid localization has fostered innovation in imaging techniques to localize glands both before and during cervical operations. Advances in preoperative imaging include PET-based imaging…
F. Guo; S. Geng; J. Zhang	2022	[Research progress of autofluorescence imaging of parathyroid glands]			36		5	397-401		Humans *Hypoparathyroidism/etiology/surgery Optical Imaging/adverse effects/methods *Parathyroid Glands/diagnostic imaging Parathyroidectomy/methods Thyroidectomy/methods intraoperative parathyroid location near-infrared autofluorescence imaging parathyroid glands thyroid	The main causes of hypoparathyroidism are unintentional parathyroidectomy and/or impaired blood supply. Therefore, accurate identification and preservation of parathyroid glands in situ during thyroid or parathyroid surgery has become one of the problems that plague endocrine surgeons. In recent years, near-infrared autofluorescence imaging technology has gradually attracted more and more attenti…	chi
F. Y. Guo; L. Xu; J. Zhang	2022	Use of Near-Infrared Autofluorescence Imaging During Thyroidectomy Associated with Improved Clinical Outcomes								near-infrared autofluorescence parathyroid gland thyroid gland meta-analysis parathyroid-glands identification cancer fluorescence localization	The use of near-infrared autofluorescence imaging during thyroidectomy remains controversial. This study aimed to investigate whether the use of near-infrared autofluorescence imaging results in improved outcomes. This study was a systematic analysis using the following databases: PubMed, Cochrane Library, and Embase. Articles published prior to and during January 2021 were included. The analysis…	English
S. Huang; Y. Alhiyari; Y. Hu; K. Tam; A. Y. Han; J. F. Krane; R. Shori; M. A. St John; O. Stafsudd	2022	Ex vivo hypercellular parathyroid gland differentiation using dynamic optical contrast imaging (DOCI)			13		2	549-558			Primary hyperparathyroidism, often caused by a single adenoma (80-85%) or four-gland hyperplasia (10-15%), can lead to elevated parathyroid hormone (PTH) levels and resultant hypercalcemia. Surgical excision of offending lesions is the standard of care, as the removal of pathologic adenomas reduces PTH and calcium values to baseline. The small size, variable location, and indistinct external feat…	eng
K. Iritani; M. Teshima; H. Shimoda; H. Shinomiya; N. Otsuki; K. I. Nibu	2022	Intraoperative quantitative assessment of parathyroid blood flow during total thyroidectomy using indocyanine green fluorescence imaging - surgical strategies for preserving the function of parathyroid glands			7		4	1251-1258		autofluorescence indocyanine green near-infrared parathyroid gland thyroidectomy	OBJECTIVE: We investigated the factors affecting postoperative parathyroid gland (PTG) function and devised an objective index to predict the postoperative PTG function during total thyroidectomy. METHOD: This was a retrospective clinical review of 21 consecutive patients who were diagnosed with papillary thyroid carcinoma and underwent total thyroidectomy. The maximum intensity ratio (MIR) was d…	eng
K. H. Kang	2022	Fluorescence imaging, an emerging tool for preserving the parathyroid glands during thyroidectomy			25		3	89-90		Indocyanine green angiography Parathyroid glands Perfusion Robotic thyroidectomy	With vocal cord palsy, hypoparathyroidism is one of the two major complications after thyroid surgery. Traditional approaches to preserving the parathyroid glands during thyroid surgery include identifying the glands precisely and preserving their vasculature with the naked eye, which mainly depend on the experience and skill of the surgeon. Recently, a relatively new technique, fluorescence imag…	eng
D. H. Kim; S. H. Kim; J. Jung; S. W. Kim; S. H. Hwang	2022	Indocyanine green fluorescence for parathyroid gland identification and function prediction: Systematic review and meta-analysis			44		3	783-791		Fluorescence Humans *Hypoparathyroidism/etiology Indocyanine Green *Parathyroid Glands/diagnostic imaging/surgery Postoperative Complications/etiology Thyroidectomy/adverse effects hypoparathyroidism parathyroid glands thyroidectomy	BACKGROUND: To evaluate the diagnostic accuracies of indocyanine green (ICG) fluorescence for identifying parathyroid glands during surgery and predicting the postoperative function. METHODS: From six databases, 21 studies were finally included in the study. True-positive, true-negative, false-positive, and false-negative data were extracted for the analysis. The quality of each study was analyze…	eng
D. H. Kim; S. Lee; J. Jung; S. Kim; S. W. Kim; S. H. Hwang	2022	Near-infrared autofluorescence-based parathyroid glands identification in the thyroidectomy or parathyroidectomy: a systematic review and meta-analysis			407		2	491-499		Cohort Studies Humans Optical Imaging/methods *Parathyroid Glands/diagnostic imaging/surgery *Parathyroidectomy/methods Thyroidectomy/methods Fluorescence Optical imaging Parathyroid glands Predictive value of tests Thyroidectomy	PURPOSE: To evaluate the diagnostic accuracy of near-infrared autofluorescence-based identification in the identification of parathyroid glands during thyroidectomy or parathyroidectomy. METHODS: The clinical studies were retrieved from PubMed, the Cochrane Central Register of Controlled Trials, Embase, Web of Science, SCOPUS, and Google Scholar. The study protocol was registered on Open Science …	eng
Y. Kim; H. C. Lee; J. Kim; E. Oh; J. Yoo; B. Ning; S. Y. Lee; K. M. Ali; R. P. Tufano; J. O. Russell; J. Cha	2022	A coaxial excitation, dual-red-green-blue/near-infrared paired imaging system toward computer-aided detection of parathyroid glands in situ and ex vivo			15		8	e202200008		Computers Humans Optical Imaging/methods *Parathyroid Glands/diagnostic imaging *Parathyroidectomy/methods Spectroscopy, Near-Infrared/methods deep learning hypocalcemia near-infrared autofluorescence parathyroid glands thyroid surgery	Early and precise detection of parathyroid glands (PGs) is a challenging problem in thyroidectomy due to their small size and similar appearance to surrounding tissues. Near-infrared autofluorescence (NIRAF) has stimulated interest as a method to localize PGs. However, high incidence of false positives for PGs has been reported with this technique. We introduce a prototype equipped with a coaxial…	eng
R. H. Law; K. A. Larrabee; M. Van Harn; M. C. Singer	2022	Parathyroid Gland Autofluorescence Characteristics in Patients With Primary Hyperparathyroidism			132		3	715-721		Adenoma/diagnostic imaging/pathology/surgery Adult Aged Aged, 80 and over Female Humans Hyperparathyroidism, Primary/*diagnostic imaging/pathology/surgery Male Middle Aged Optical Imaging/*methods Parathyroid Glands/*diagnostic imaging/pathology/surgery Parathyroid Neoplasms/diagnostic imaging/pathology/surgery Prospective Studies PTeye autofluorescence parathyroid gland parathyroidectomy primary…	OBJECTIVE: Near-infrared imaging for intraoperative parathyroid gland (PG) detection has recently commanded significant attention. The PTeye (Medtronic, Minneapolis, MN) is a probe-based system for near-infrared autofluorescent evaluation of PGs. This study was designed to evaluate the capabilities of the PTeye in the setting of surgery for primary hyperparathyroidism. STUDY DESIGN: Prospective, …	eng
S. M. Lee; P. H. Dedhia; C. Shen; J. E. Phay	2022	Smaller parathyroids have higher near-infrared autofluorescence intensity in hyperparathyroidism			172		4	1114-1118		Aged Calcium Humans *Hyperparathyroidism, Primary/diagnostic imaging/pathology/surgery Optical Imaging/methods *Parathyroid Glands/diagnostic imaging/pathology/surgery Parathyroid Hormone Parathyroidectomy/methods Spectroscopy, Near-Infrared/methods	BACKGROUND: Intraoperative parathyroid gland identification can be challenging. Parathyroid glands have an intrinsic autofluorescence when excited by wavelengths in the near-infrared region. Studies using near-infrared cameras to detect parathyroid gland near-infrared autofluorescence have suggested improved identification. The pathologic parathyroid glands in primary hyperparathyroidism have var…
W. Lu; Q. Chen; P. Zhang; A. Su; J. Zhu	2022	Near-Infrared Autofluorescence Imaging in Thyroid Surgery: A Systematic Review and Meta-Analysis			35		9	1723-1732		Humans *Hypocalcemia/epidemiology/etiology/prevention & control *Hypoparathyroidism/epidemiology/etiology/prevention & control Optical Imaging/adverse effects/methods Parathyroid Glands/surgery/transplantation Postoperative Complications/epidemiology/etiology/prevention & control Thyroid Gland/diagnostic imaging/surgery Thyroidectomy/adverse effects/methods autofluorescence hypocalcemia hypoparat…	OBJECTIVE: This meta-analysis aimed to assess the position of near-infrared autofluorescence (NIRAF) imaging in the recognition and protection of the parathyroid gland (PG) during thyroidectomy. METHODS: The PubMed, MEDLINE, EMBASE, Web of Science, and Cochrane Library databases were searched up to June 2021. The primary outcome was to evaluate the rates of postoperative hypocalcemia, inadvertent…	eng
P. Makovac; M. Muradbegovic; T. Mathieson; M. S. Demarchi; F. Triponez	2022	Preliminary experience with the EleVision IR system in detection of parathyroid glands autofluorescence and perfusion assessment with ICG			13			1030007		Humans *Parathyroid Glands/diagnostic imaging/surgery Thyroidectomy/methods *Hypoparathyroidism/diagnosis/etiology Parathyroidectomy/adverse effects/methods Perfusion/adverse effects autofluorescence endocrine surgery fluorescence near infrared fluorescence thyroid thyroid surgery	BACKGROUND: Postoperative hypoparathyroidism remains the most frequent complication of neck endocrine surgery. In order to reduce the incidence of this feared complication, several systems for imaging of near infrared autofluorescence (NIRAF) have been invented to help surgeons identify parathyroid glands (PTGs) and evaluate their vascularization. We evaluated the efficacy of the EleVision IR sys…	eng
J. Matson; T. M. Lwin; M. Bouvet	2022	Rapid intraoperative perfusion assessment of parathyroid adenomas with ICG using a wide-field portable hand-held fluorescence imaging system			223		4	686-693		*Adenoma/diagnostic imaging/surgery Humans Indocyanine Green Middle Aged Optical Imaging Parathyroid Glands/surgery *Parathyroid Neoplasms/diagnostic imaging/surgery Parathyroidectomy/methods Perfusion Technetium Tc 99m Sestamibi Fluorescence imaging Icg Parathyroid adenoma Parathyroidectomy Primary hyperparathyroidism	BACKGROUND: Fluorescence angiography (FA) using indocyanine green dye (ICG) has recently been introduced for real-time identification of parathyroid adenomas. However, time to peak fluorescence has not yet been critically evaluated. METHODS: This was a retrospective review of parathyroidectomies with ICG FA over a one-year period. RESULTS: There were 66 patients with average age of 64 years. The …	eng
S. Morales-Conde; E. Licardie; I. Alarcon; A. Balla	2022	Indocyanine green (ICG) fluorescence guide for the use and indications in general surgery: recommendations based on the descriptive review of the literature and the analysis of experience			100		9	534-554		Anastomosis, Surgical Coloring Agents Fluorescence Humans *Indocyanine Green *Sentinel Lymph Node Cirugia colorrectal Cirugia esofagica Cirugia gastrica Cirugia minimamente invasiva Colorectal surgery Esophageal surgery Fluorescencia Ganglio linfatico centinela Gastric surgery Indocyanine green (ICG) Lymph node mapping Mapeo de ganglios linfaticos Minimally invasive surgery Sentinel lymph node Ve…	Indocyanine Green is a fluorescent substance visible in near-infrared light. It is useful for the identification of anatomical structures (biliary tract, ureters, parathyroid, thoracic duct), the tissues vascularization (anastomosis in colorectal, esophageal, gastric, bariatric surgery, for plasties and flaps in abdominal wall surgery, liver resection, in strangulated hernias and in intestinal is…	eng
E. Oh; H. C. Lee; Y. Kim; B. Ning; S. Y. Lee; J. Cha; W. W. Kim	2022	A pilot feasibility study to assess vascularity and perfusion of parathyroid glands using a portable hand-held imager			54		3	399-406		Angiography Feasibility Studies Humans Optical Imaging *Parathyroid Glands/diagnostic imaging/surgery Perfusion *Thyroidectomy/methods dye-free imaging angiography parathyroid gland (PG) perfusion assessment thyroidectomy vascularity	OBJECTIVES: Intraoperative localization and preservation of parathyroid glands (PGs) are challenging during thyroid surgery. A new noninvasive technique of combined near-infrared PG autofluorescence detection and dye-free imaging angiography that allows intraoperative feedback has recently been introduced. The objective of this study was to evaluate this technique in real-time. MATERIALS AND METH…	eng
H. Ouyang; B. Wang; B. Sun; R. Cong; F. Xia; X. Li	2022	Application of Indocyanine Green Angiography in Bilateral Axillo-Breast Approach Robotic Thyroidectomy for Papillary Thyroid Cancer			13			916557		Angiography Calcium Humans *Hypocalcemia/surgery Indocyanine Green Retrospective Studies *Robotic Surgical Procedures Thyroid Cancer, Papillary/surgery *Thyroid Neoplasms/diagnostic imaging/surgery Thyroidectomy fluorescence indocyanine green angiography papillary thyroid cancer parathyroid grand robotic thyroidectomy	BACKGROUND: Indocyanine green angiography (ICGA) has been used to identify and preserve the parathyroid glands (PGs), and to evaluate PGs viability and function during thyroid surgery. However, evidence on the utilization of IGCA in thyroid cancer and robotic surgery is lacking. The efficacy of IGCA remains to be evaluated in PTC patients undergoing bilateral axillo-breast approach robotic thyroi…	eng
J. H. Park; J. Lee; J. H. Jung; H. Y. Park; W. W. Kim	2022	Intraoperative assessment of parathyroid perfusion using indocyanine green angiography in robotic thyroidectomy			25		3	112-115		Angiography Indocyanine green Parathyroid glands Robotics Thyroidectomy	In recent da Vinci robot systems (Intuitive Surgical), near-infrared fluorescence imaging (Firefly technology) has been used. With this technique, it is possible for surgeons to see important structures well beyond the limits of their eyes; hence, surgeons can safely operate and make critical decisions accurately using image-guided surgery. Because parathyroid glands (PTGs) are small and embedded…	eng
M. Pastoricchio; S. Bernardi; M. Bortul; N. de Manzini; C. Dobrinja	2022	Autofluorescence of parathyroid glands during endocrine surgery with minimally invasive technique			45		7	1393-1403		Humans *Hypoparathyroidism/diagnosis/etiology *Parathyroid Glands/diagnostic imaging/surgery Parathyroidectomy/adverse effects/methods Thyroid Gland/surgery Thyroidectomy/adverse effects/methods Autofluorescence imaging Hypoparathyroidism Intraoperative localization of parathyroid glands Near-infrared (NIR) autofluorescence imaging Parathyroid glands	PURPOSE: Accidental injury to the parathyroid glands (PTGs) is common during thyroid and parathyroid surgery. To overcome the limitation of naked eye in identifying the PTGs, intraoperative autofluorescence imaging has been embraced by an increasing number of surgeons. The aim of our study was to describe the technique and assess its utility in clinical practice. METHODS: Near-infrared (NIR) auto…	eng
K. A. Pena; A. D. White; S. Savransky; I. P. Castillo; F. G. Jean-Alphonse; T. J. Gardella; I. Sutkeviciute; J. P. Vilardaga	2022	Biased GPCR signaling by the native parathyroid hormone-related protein 1 to 141 relative to its N-terminal fragment 1 to 36			298		9	102332		Cyclic AMP/metabolism Heparin/metabolism Humans Ligands Protein Conformation *Receptor, Parathyroid Hormone, Type 1/chemistry/metabolism Signal Transduction beta-Arrestins/metabolism Gpcr PTH receptor cAMP signaling location bias signaling parathyroid hormone-related protein	The parathyroid hormone (PTH)-related protein (PTHrP) is indispensable for the development of mammary glands, placental calcium ion transport, tooth eruption, bone formation and bone remodeling, and causes hypercalcemia in patients with malignancy. Although mature forms of PTHrP in the body consist of splice variants of 139, 141, and 173 amino acids, our current understanding on how endogenous PT…	eng
S. Priyanka; S. T. Sam; G. Rebekah; S. Sen; V. Thomas; S. Wankhar; A. J. Cherian; D. T. Abraham; M. J. Paul	2022	The utility of indocyanine green (ICG) for the identification and assessment of viability of the parathyroid glands during thyroidectomy			74		1	97-105		Humans *Hypoparathyroidism/diagnosis/etiology Indocyanine Green *Parathyroid Glands/diagnostic imaging/surgery Postoperative Complications Thyroid Gland Thyroidectomy Fluorescence imaging Hypoparathyroidism Indocyanine green (ICG)	We conducted this study to evaluate the ability of indocyanine green (ICG) and near infra-red fluorescence (NIRF) camera to aid in the identification and assessment of viability of parathyroid glands during thyroid surgery. A prospective observational study was conducted between May and October 2020 among 50 consecutive patients who underwent total thyroidectomy at a single institution. Parathyro…	eng
B. Qian; X. Zhang; K. Bing; L. Hu; X. Qu; T. Huang; W. Shi; S. Zhang	2022	Real-time intraoperative near-infrared autofluorescence imaging to locate the parathyroid glands: A preliminary report			16		4	301-306		Carbon Humans Optical Imaging/methods *Parathyroid Diseases/surgery *Parathyroid Glands/diagnostic imaging/surgery Parathyroidectomy/methods Retrospective Studies Spectroscopy, Near-Infrared/methods Thyroidectomy/methods carbon nanoparticles (CNs) identification localization near-infrared autofluorescence (NIRAF) imaging parathyroid glands (PGs)	Identification and localization of parathyroid glands (PGs) remains a challenge for surgeons. The aim of this study was to evaluate the efficiency of intraoperative near-infrared autofluorescence (NIRAF) imaging to detect PGs in thyroid and parathyroid diseases. Seventy-six patients undergoing surgery for thyroid or parathyroid diseases between July 9, 2020 and August 20, 2021 were retrospectivel…	eng
N. Rajan; S. D. Scoville; T. Zhang; P. H. Dedhia; B. S. Miller; M. D. Ringel; A. L. Limbach; J. E. Phay	2022	Adrenal Near-Infrared Autofluorescence			6		10	bvac126		adrenal glands adrenal tumor autofluorescence fluorescence near-infrared zona reticularis	CONTEXT: Parathyroid tissue is one of the few tissues to have strong near-infrared (NIR) autofluorescence, which has been exploited to improve intraoperative parathyroid identification. The US Food and Drug Administration has approved 2 devices for this purpose. Adrenal glands can be difficult to distinguish from surrounding fat, an issue during total adrenalectomy. OBJECTIVE: We hypothesized adr…	eng
A. L. Shaari; S. L. Spaulding; M. H. Xing; L. E. Yue; R. A. Machado; S. P. Moubayed; N. Mundi; R. L. Chai; M. L. Urken	2022	The anatomical basis for preserving the blood supply to the parathyroids during thyroid surgery, and a review of current technologic advances			43		1	103161		*Anatomic Variation Female Humans Hypocalcemia/etiology Hypoparathyroidism/etiology Iatrogenic Disease Intraoperative Complications/etiology Intraoperative Period Male Organ Sparing Treatments/*methods Parathyroid Glands/*anatomy & histology/*blood supply Postoperative Complications/etiology Thyroid Gland/*surgery Thyroidectomy/*adverse effects/*methods Anatomical basis Blood supply Parathyroid a…	BACKGROUND: Devascularization of the parathyroid glands is generally accepted as the most common mechanism for iatrogenic hypocalcemia, a frequently seen complication of both total and completion thyroidectomy procedures. Much has been written about iatrogenic hypoparathyroidism, but few papers have precisely delineated the arterial supply of the parathyroid glands and the common anatomical varia…
C. Shao; Z. Li; C. Zhang; W. Zhang; R. He; J. Xu; Y. Cai	2022	Optical diagnostic imaging and therapy for thyroid cancer			17			100441		131I-BSA@CuS, 131I-labeled BSA-modified CuS nanoparticles 5-ALA, 5-Aminolevulinic acid ASIR, age-standardized rates of cancer incidence ATC, anaplastic thyroid carcinoma Au@MSNs, photo-triggered Gold nanodots capped mesoporous silica nanoparticles AuNCs@BSA-I, innovative iodinated gold nanoclusters BRAF, V-Raf murine sarcoma viral oncogene homolog B CBDCA, Carboplatin CDFI, color doppler flow ima…	Thyroid cancer, as one of the most common endocrine cancers, has seen a surge in incidence in recent years. This is most likely due to the lack of specificity and accuracy of its traditional diagnostic modalities, leading to the overdiagnosis of thyroid nodules. Although there are several treatment options available, they are limited to surgery and (131)I radiation therapy that come with signific…	eng
R. P. Tufano; K. Mohamed Ali	2022	The Year in Surgical Thyroidology: Recent Technological Developments and Future Challenges			32		1	14-18		Endocrine Surgical Procedures/methods/*trends Humans Parathyroid Glands/surgery Quality of Life/*psychology Radiofrequency Ablation/methods Thyroid Gland/surgery Thyroidectomy/methods Vocal Cord Paralysis/surgery benign thyroid nodule intraoperative nerve monitoring parathyroid autofluorescence thyroid cancer thyroid radiofrequency ablation transoral thyroid surgery	Background: The field of surgical and interventional thyroidology is rapidly evolving. In the past few years, we have seen the introduction and establishment of many novel surgical adjuncts, techniques, and disruptive ablative technologies that have impacted the field. Methods: We identified the most influential articles on technological developments in surgical and interventional thyroidology th…	eng
P. Wang; J. Li; M. Wei; R. Yang; K. Lou; Y. Dang; W. Sun; F. Xue; X. Liu	2022	Tumor-microenvironment triggered signal-to-noise boosting nanoprobes for NIR-IIb fluorescence imaging guided tumor surgery and NIR-II photothermal therapy			287			121636		NIR-IIb fluorescence imaging Photothermal therapy Signal to noise boosting Tumor microenvironment Tumor surgery guidance	High quantum yield quantum dots (QDs) with the emission in the sub-second near infrared window (NIR-IIb, 1500-1700 nm) can afford higher resolution, a deeper penetration depth and zero auto-fluorescence for bio-imaging. However, low tumor accumulation, the rapid renal clearance and potential toxicity impeding their biomedical applications. Here, we report a tumor microenvironment responsive hollo…	eng
C. J. Ward; Y. M. Kelly; S. M. Syed; R. P. H. Meier; T. Ando; S. A. Wisel; J. M. Gardner; P. G. Stock; Q. Y. Duh	2022	Procurement of Deceased Donor Parathyroid Glands With the Aid of Near-infrared Autofluorescence Imaging			8		4	e1306			Parathyroid allotransplantation is a burgeoning treatment for severe hypoparathyroidism. Deceased donor parathyroid gland (PTG) procurement can be technically challenging due to lack of normal intraoperative landmarks and exposure constraints in the neck of organ donors. In this study, we assessed standard 4-gland exposure in situ and en bloc surgical techniques for PTG procurement and ex vivo ne…
E. Wieczorek; Z. Wygralak; S. Kedracka-Krok; P. Bezara; D. Bystranowska; P. Dobryszycki; A. Ozyhar	2022	Deep blue autofluorescence reflects the oxidation state of human transthyretin			56			102434		*Amyloid/chemistry Humans Oxidation-Reduction *Prealbumin/chemistry/genetics/metabolism Riboflavin/metabolism Sulfhydryl Compounds Vitamin A/metabolism Aging Amyloid Multiple sclerosis	Human transthyretin (TTR) is a tetrameric protein transporting thyroid hormones and retinol. TTR is a neuroprotective factor and sensor of oxidative stress which stability is diminished due to mutations and aging, leading to amyloid deposition. Adverse environmental conditions, such as redox and metal ion imbalances, induce destabilization of the TTR structure. We have previously shown that the s…	eng
D. G. Yavuz; S. Temizkan; D. Yazici	2022	Serum Carboxymethyl-Lysine and Soluble Receptor for Advanced Glycation End Products in Hyperthyroid and Hypothyroid Patients			18		4	436-441		advanced glycation end products hyperthyroidism hypothyroidism skin autofluorescence soluble receptor for advanced glycation end products	PURPOSE: The formation and accumulation of advanced glycation end products (AGEs) are enhanced with increased oxidative stress and inflammatory conditions. A hyperthyroid and hypothyroid state is associated with oxidative stress. This study aimed to evaluate skin AGE deposition, serum carboxymethyl-lysine (CML), and serum soluble receptor for AGEs (sRAGE) levels in hypothyroid and hyperthyroid pa…	eng
S. Yin; B. Pan; Z. Yang; M. Tang; H. Mo; Y. Li; Z. Yi; T. Yin; C. Shao; C. Yan; L. Mo; Y. Yuan; Y. Sun; F. Zhang	2022	Combined Use of Autofluorescence and Indocyanine Green Fluorescence Imaging in the Identification and Evaluation of Parathyroid Glands During Total Thyroidectomy: A Randomized Controlled Trial			13			897797		Humans *Hypoparathyroidism/diagnosis/epidemiology/etiology Indocyanine Green Optical Imaging/adverse effects/methods *Parathyroid Glands/diagnostic imaging Thyroidectomy/adverse effects/methods autofluorescence near-infrared fluorescence imaging parathyroid glands thyroidectomy	BACKGROUND AND OBJECTIVES: Accurate identification and evaluation of the parathyroid glands (PGs) intraoperatively is critical to reduce the incidence of postoperative hypoparathyroidism after total thyroidectomy. Near-infrared fluorescence imaging (NIFI), including the autofluorescence (AF) and indocyanine green fluorescence (ICGF) imaging, is a promising technique to protect PGs. This study aim…	eng
D. Zhang; H. Sun; F. Frattini; H. Y. Kim; C. W. Wu; G. Donatini; A. Cestari; S. Bertoli; D. Barbieri; M. Bussi; G. Dionigi	2022	Use of Indocyanine Green Fluorescence During Total Thyroidectomy to Identify Parathyroid Glands and Prevent Hypoparathyroidism			43			77-82		Humans *Hypoparathyroidism/prevention & control/etiology *Thyroidectomy/methods *Parathyroid Glands/diagnostic imaging/surgery *Indocyanine Green Female Middle Aged Male Adult Aged Fluorescein Angiography/methods Postoperative Complications/prevention & control Young Adult	INTRODUCTION: Total thyroidectomy is associated with a high rate of transient or permanent hypoparathyroidism. During surgery, indocyanine green (ICG) fluorescein angiography can be used to detect and preserve well-vascularized parathyroid glands. This technique has been introduced as an intraoperative support to prevent postoperative hypoparathyroidism. MATERIAL AND METHODS: One-hundred consecut…	eng
K. M. Ali; S. A. Wolfe; N. V. Nagururu; S. Seo; S. M. Han; Y. Kim; E. Oh; D. Y. Kim; B. Ning; S. Y. Lee; R. J. Cha; R. P. Tufano; J. O. Russell	2023	Parathyroid gland detection using an intraoperative autofluorescence handheld imager - early feasibility study			14			1190282		Humans Parathyroid Glands/diagnostic imaging/surgery Feasibility Studies Thyroidectomy/adverse effects/methods *Hypocalcemia Optical Imaging/methods *Hypoparathyroidism/diagnosis hypocalcaemia hypoparathryroidism near infrared autofluorescence parathyroid autofluorescence (AF) parathyroid glands (PG) thyroid surgery	INTRODUCTION: Parathyroid glands may be compromised during thyroid surgery which can lead to hypoparathyroidism and hypocalcemia. Identifying the parathyroid glands relies on the surgeon's experience and the only way to confirm their presence was through tissue biopsy. Near infrared autofluorescence technology offers an opportunity for real-time, non-invasive identification of the parathyroid gla…	eng
D. Barbieri; M. N. Melegatti; A. Vinciguerra; P. Indelicato; L. Giordano; S. Bondi; M. Biafora; M. Trimarchi; M. Bussi	2023	The use of near-infrared autofluorescence during total laryngectomy with hemi- or total thyroidectomy			280		1	365-371		Humans Calcium/metabolism Hypocalcemia/etiology *Laryngectomy/methods Optical Imaging/methods *Parathyroid Glands/diagnostic imaging/surgery Parathyroid Hormone Postoperative Complications/etiology *Thyroidectomy/methods Hypocalcemia Hypoparathyroidism Laryngeal cancer Laryngectomy Near-infrared autofluorescence Parathyroid glands Thyroidectomy	PURPOSE: The aim of this study is to describe the use of near-infrared autofluorescence (NIR-AF) to identify and preserve parathyroid glands (PGs) in a group of patients with advanced hypopharyngeal/laryngeal cancer undergone total (pharyngo)laryngectomy with hemi- or total thyroidectomy. METHODS: At San Raffaele Hospital, Milan (Italy), from January 2021 to May 2021, 7 patients affected by cT4a …	eng
N. Baregamian; K. R. Sekhar; E. S. Krystofiak; M. Vinogradova; G. Thomas; E. Mannoh; C. C. Solorzano; C. M. Kiernan; A. Mahadevan-Jansen; N. Abumrad; M. L. Freeman; V. L. Weiss; J. C. Rathmell; W. K. Rathmell	2023	Engineering functional 3-dimensional patient-derived endocrine organoids for broad multiplatform applications			173		1	67-75		Humans Organoids Tumor Microenvironment *Thyroid Neoplasms/pathology *Adrenal Gland Neoplasms/pathology	BACKGROUND: Recent advancements in 3-dimensional patient-derived organoid models have revolutionized the field of cancer biology. There is an urgent need for development of endocrine tumor organoid models for medullary thyroid carcinoma, adrenocortical carcinoma, papillary thyroid carcinoma, and a spectrum of benign hyperfunctioning parathyroid and adrenal neoplasms. We aimed to engineer function…	eng
E. Battistella; L. Pomba; R. Toniato; M. Burei; M. Gregianin; S. Watutantrige Fernando; A. Toniato	2023	Evolution of the Diagnosis and Treatment of Primary Hyperparathyroidism			12		5			indocyanine green angiography indocyanine green fluorescence intraoperative PTH-assay mini-invasive parathyroidectomy parathyroid surgery primary hyperparathyroidism	This study aims to present the evolution of our center's approach to treating primary hyperparathyroidism (PHPT) from diagnosis to intraoperative interventions. We have also evaluated the intraoperative localization benefits of indocyanine green fluorescence angiography. This retrospective single-center study involved 296 patients who underwent parathyroidectomy for PHPT between January 2010 and …	eng
R. H. Belcher; G. Thomas; P. A. Willmon; J. N. Gallant; N. Baregamian; M. E. Lopez; C. C. Solomicronrzano; A. Mahadevan-Jansen	2023	Identifying Parathyroids in Pediatric Thyroid/Parathyroid Surgery by Near Infrared Autofluorescence			133		11	3208-3215		adolescent autofluorescence infrared parathyroid pediatric thyroid	OBJECTIVES: Compared to adult patients undergoing thyroid surgery, pediatric patients have higher rates of hypoparathyroidism often related to parathyroid gland (PG) inadvertent injury or devascularization. Previous studies have shown that near-infrared-autofluorescence (NIRAF) can be reliably used intraoperatively for label-free parathyroid identification, but all prior studies have been perform…	eng
A. Bergenfelz; M. Hermann; C. Passler; M. Schneider; A. Muth; J. Dahlberg; A. K. Elf; A. Heie; K. Brauckhoff; P. Wierzbicka; A. Konturek; M. Barczynski	2023	A-207 Impact of the Use of Autofluorescence for Detection of Parathyroid Glands during Thyroidectomy: A Randomised Controlled Trial			110							English
W. Chen; R. Zhang; R. Yang; J. Hu; J. E. Phay; P. Liu; X. Ma; R. X. Xu	2023	Converting a probe-based fluorescence system into an easy-to-use adjunct for the detection of parathyroid glands accidentally resected intraoperatively			408		1	262		Humans *Parathyroid Glands/diagnostic imaging/surgery Prospective Studies *Thyroidectomy ROC Curve Statistics, Nonparametric Autofluorescence Near-infrared Parathyroid gland	PURPOSE: The reported threshold of a near-infrared fluorescence detection probe (FDP) for judging parathyroid glands (PGs) is based on the autofluorescence intensity relative to other non-PG tissues, making it unreliable when not enough reference tissues are measured. We aim to convert FDP into a more convenient tool for identifying accidentally resected PGs by quantitative measurements of autofl…	eng
E. E. Cottrill	2023	Avoiding Complications of Thyroidectomy: Preservation of Parathyroid Glands								Autofluorescence Hypoparathyroidism Parathyroid preservation	Preservation of functional parathyroid glands during thyroidectomy and central neck surgery is crucial to avoid the common but serious complication of hypoparathyroidism. The first requirement is a solid foundational knowledge of anatomy and embryology which then enables the surgeon to use meticulous anticipatory dissection with identification and preservation of blood supply to the parathyroids.…	eng
S. Csiha; I. Molnar; S. Halmi; D. Hutkai; H. Lorincz; S. Somodi; M. Katko; M. Harangi; G. Paragh; E. V. Nagy; E. Berta; M. Bodor	2023	Advanced glycation end products and their soluble receptor (sRAGE) in patients with Hashimoto's thyroiditis on levothyroxine substitution			14			1187725		Humans *Hashimoto Disease/drug therapy Thyroxine *Diabetes Mellitus, Type 2/drug therapy Glycation End Products, Advanced Thyrotropin Hashimoto's thyroiditis advanced glycation end products hyperlipidemia hypothyroidism levothyroxine obesity sRAGE thyroid	BACKGROUND: Advanced glycation end products (AGEs) are heterogenous group of irreversible chemical moieties originated from non-enzymatic glycation and oxidation of proteins, nucleic acids, and lipids. The engagement of AGEs with their chief cellular receptor (RAGE) activates a myriad of signaling pathways contributing to the progression of chronic diseases like autoimmune thyroiditis, type 2 dia…	eng
R. J. DeHoog; M. E. King; M. F. Keating; J. Zhang; M. Sans; C. L. Feider; K. Y. Garza; A. Bensussan; A. Krieger; J. Q. Lin; S. Badal; E. Alore; C. Pirko; K. Brahmbhatt; W. Yu; R. Grogan; L. S. Eberlin; J. Suliburk	2023	Intraoperative Identification of Thyroid and Parathyroid Tissues During Human Endocrine Surgery Using the MasSpec Pen			158		10	1050-1059			IMPORTANCE: Intraoperative identification of tissues through gross inspection during thyroid and parathyroid surgery is challenging yet essential for preserving healthy tissue and improving outcomes for patients. OBJECTIVE: To evaluate the performance and clinical applicability of the MasSpec Pen (MSPen) technology for discriminating thyroid, parathyroid, and lymph node tissues intraoperatively. …
D. Dolidze; А. Shabunin; A. Vardanyan; K. Melnik; S. Covantsev	2023	Prophylaxis of postoperative hypoparathyroidism in thyroid surgery			65		2	207-214		Humans Parathyroid Glands/surgery Thyroidectomy/adverse effects/methods *Hypoparathyroidism/etiology/prevention & control/surgery *Thyroid Diseases/surgery Vitamin D Vitamins Postoperative Complications/etiology Retrospective Studies central neck dissection hemithyroidectomy hypoparathyroidism lymph node dissection thyroidectomy	INTRODUCTION: There are a number of thyroid gland diseases that require surgical treatment. Therefore, it is important to improve the surgical approaches and treatment tactics in patients that need such surgery. AIM: To provide an algorithm to prevent parathyroid gland damage during surgery. MATERIALS AND METHODS: This work was based on treatment results of 226 patients with different thyroid dis…	eng
O. Frontiers Production	2023	Erratum: Preliminary experience with the EleVision IR system in detection of parathyroid glands autofluorescence and perfusion assessment with ICG			14			1175349		autofluorescence endocrine surgery fluorescence near infrared fluorescence thyroid thyroid surgery	[This corrects the article DOI: 10.3389/fendo.2022.1030007.].	eng
S. V. Gowrishankar; R. Bidaye; T. Das; V. Majcher; B. Fish; R. Casey; L. Masterson	2023	Intrathyroidal parathyroid adenomas: Scoping review on clinical presentation, preoperative localization, and surgical treatment			45		3	706-720		Humans *Parathyroid Neoplasms/diagnostic imaging/surgery Parathyroid Glands/pathology Diagnostic Imaging Radiopharmaceuticals Ultrasonography *Adenoma/diagnostic imaging/surgery/pathology Technetium Tc 99m Sestamibi imaging techniques intrathyroid parathyroid adenoma lobectomy thyroid and parathyroid surgery ultrasound	Intrathyroidal parathyroid adenomas (IPAs) are a rare cause of primary hyperparathyroidism. They are often difficult to localize preoperatively and intraoperatively, making diagnosis and treatment challenging. Current data on IPAs are sparse and fragmented in the literature. This makes it difficult to compare the effectiveness of different imaging and surgical techniques. To address this issue, t…	eng
V. V. Grubnik; R. S. Parfentiev; Y. V. Grubnik; V. V. Grubnyk	2023	Intraoperative indocyanine green angiography for predicting postoperative hypoparathyroidism			37		12	9540-9545		Humans Indocyanine Green *Hypocalcemia/etiology *Hypoparathyroidism/etiology/prevention & control/diagnosis Parathyroid Glands/diagnostic imaging Angiography/methods Thyroidectomy/adverse effects/methods Coloring Agents Postoperative Complications/diagnostic imaging/etiology Parathyroid Hormone Hypoparathyroidism ICG angiography Parathyroid glands Total thyroidectomy	BACKGROUND: Postoperative hypocalcemia is a common complication of thyroidectomy. This problem is most often associated with accidental devascularization or excision of the parathyroid glands (PG). AIM: Aim was to study near-infrared (NIR) fluorescent imaging with intraoperative PG indocyanine green (ICG) angiography to help identify and preserve PG during total thyroidectomy in order to avoid po…	eng
P. Gupta; P. Vyas	2023	Hidden Gems: in Pursuit of Parathyroid Gland Identification During Neck Surgeries								parathyroid gland intra-operative thyroid surgery near infrared auto immunofluorescence carbon nanoparticle injection shear wave elastography methylene-blue raman-spectroscopy surgical anatomy autofluorescence fluorescence tissue thyroidectomy localization hypocalcemia adenoma	The preservation of parathyroid glands is now understood to be quintessential during neck surgeries mainly thyroid surgeries. Because of its small size, colour, shape and variability in position and number, they are very prone to inadvertent resection of one of the glands or devascularization leading to either transient or permanent hypocalcaemia during thyroid surgery. Permanent hypocalcemia bei…	English
Y. S. Han; Y. Kim; H. S. Lee; Y. Kim; Y. C. Ahn; K. D. Lee	2023	Detectable depth of unexposed parathyroid glands using near-infrared autofluorescence imaging in thyroid surgery			14			1170751		Humans *Parathyroid Glands/diagnostic imaging/surgery *Thyroid Gland/diagnostic imaging/surgery Optical Imaging/methods Thyroidectomy/methods Spectroscopy, Near-Infrared/methods depth mapping near-infrared autofluorescence parathyroid gland thyroidectomy	BACKGROUND: Near-infrared light can penetrate the fat or connective tissues overlying the parathyroid gland (PG), enabling early localization of the PG by near-infrared autofluorescence (NIRAF) imaging. However, the depth at which the PG can be detected has not been reported. In this study, we investigated the detectable depth of unexposed PGs using NIRAF during thyroidectomy. MATERIALS AND METHO…	eng
Y. R. He; Z. F. Li; Q. Zhong; Y. Wang; X. Y. Wang; J. W. Huang; Z. G. Huang; J. G. Fang	2023	[Application of near-infrared autofluorescence imaging-based convolution neural network in recognition of parathyroid gland]			103		40	3193-3198		Male Female Humans Adult Middle Aged *Parathyroid Glands/diagnostic imaging/surgery Parathyroidectomy/methods Thyroidectomy/methods Prospective Studies Retrospective Studies Spectroscopy, Near-Infrared/methods Optical Imaging/methods Thyroid Cancer, Papillary *Thyroid Neoplasms	Objective: To investigate the application value of near-infrared autofluorescence imaging-based convolution neural network (CNN) for automatic recognition of parathyroid gland. Methods: The data of 83 patients who underwent thyroid papillary cancer surgery in the Department of Head and Neck Surgery, Beijing Tongren Hospital, Capital Medical University from August 2020 to March 2022 were retrospec…	chi
S. M. Huang	2023	Why does diseased parathyroid appear weak or heterogenous intensity during intraoperative near-infrared autofluorescence?			14			1233610		Adult Humans *Parathyroid Glands/diagnostic imaging/surgery Eosine Yellowish-(YS) *Epithelial Cells Erythrocytes Necrosis autofluorescence diseased parathyroid heterogenous intensity hyperparathyroidism near-infrared	BACKGROUND: During intraoperative autofluorescence, the imaging intensity of diseased parathyroid glands is often lower than that of normal parathyroid glands, and some diseased glands especially those in secondary hyperparathyroidism (HPT) show heterogeneous intensities. This study aimed to investigate the reasons for these findings. METHODS: After formalin and paraffin fixation and bivalve cutt…	eng
A. S. Karcioglu; D. Hartl; D. C. Shonka, Jr.; C. M. Slough; B. C. Stack, Jr.; N. Tolley; A. H. Abdelhamid Ahmed; G. W. Randolph	2023	Autofluorescence of Parathyroid Glands: A Review of Methods of Parathyroid Gland Identification and Parathyroid Vascular Assessment								Hypoparathyroidism Indocyanine green Laser speckle Near-infrared autofluorescence Parathyroid gland Thyroid surgery	Postoperative hypoparathyroidism may cause significant patient morbidity and even mortality. Emerging technologies centered on autofluorescent properties of parathyroid glands when exposed to near-infrared light hold promise to improve surgical parathyroid gland identification and preservation. Two systems (probe-based and camera-based) are commercially available currently; however, neither syste…	eng
C. M. Kiernan; C. C. Solomicronrzano	2023	New Techniques for Intraoperative Parathyroid Localization			57		1	209-223		Humans *Parathyroid Glands/diagnostic imaging/surgery Quality of Life Thyroidectomy/adverse effects/methods Parathyroidectomy/adverse effects/methods *Hypoparathyroidism/diagnosis/etiology/surgery Autofluorescence Fluorescence Near infrared Parathyroid Thyroidectomy	Accurate identification of abnormal parathyroid glands (PGs) during parathyroidectomy and thyroidectomy can be challenging even for experienced surgeons given PGs variable location, size, and similar appearance to surrounding tissue. Inadvertent removal or devascularization of healthy PGs can lead to transient or permanent hypoparathyroidism. Permanent hypoparathyroidism is associated with increa…	eng
E. Kim; E. Bondarenko; A. Eremkina; P. Nikiforovich; N. Mokrysheva	2023	Silent intrathyroid parathyroid carcinoma			2023		2				SUMMARY: A 59-year-old male presented with an accidental thyroid mass in 2022. Ultrasound and CT scan showed a nodule 5.2 x 4.9 x 2.8 cm (EU-TIRADS 4) in the right lobe of the thyroid gland. Taking into account the results of the fine needle aspiration biopsy (Bethesda V), intrathyroid localization, and absence of clinical symptoms, a malignant tumor of the thyroid gland was suspected. The patien…	eng
S. D. Kok; P. M. R. Schaap; L. van Dommelen; L. M. G. van Huizen; C. Dickhoff; E. M. N. Dijkum; A. F. Engelsman; P. van der Valk; M. L. Groot	2023	Compact portable higher harmonic generation microscopy for the real time assessment of unprocessed thyroid tissue						e202300079		autofluorescence instant pathology label-free portable microscope second harmonic generation third harmonic generation thyroid	During thyroid surgery fast and reliable intra-operative pathological feedback has the potential to avoid a two-stage procedure and significantly reduce health care costs in patients undergoing a diagnostic hemithyroidectomy (HT). We explored higher harmonic generation (HHG) microscopy, which combines second harmonic generation (SHG), third harmonic generation (THG), and multiphoton excited autof…	eng
E. K. Konstantinou; N. Shaikh; D. J. Ramsey	2023	Birt-Hogg-Dube syndrome associated with chorioretinopathy and nyctalopia: a case report and review of the literature			44		2	175-181		Humans Female Middle Aged *Birt-Hogg-Dube Syndrome/complications *Night Blindness/complications *Central Serous Chorioretinopathy/complications Birt-Hogg-Dube syndrome (BHD) dark adaptation electroretinogram renal cell carcinoma retinal pigment epithelium	PURPOSE: To report a rare case of Birt-Hogg-Dube Syndrome (BHD) with progressive chorioretinopathy. METHODS: Case report. RESULTS: A 55-year-old woman presented with longstanding nyctalopia attributed to a congenital retinal dystrophy, but no prior genetic testing. Her posterior pole examination demonstrated retinal pigment epithelium (RPE) mottling with extensive macular drusen and paracentral c…	eng
J. Krupinova; E. Kim; A. Eremkina; L. Urusova; I. Voronkova; K. Slaschuk; E. Dobreva; N. Mokrysheva	2023	Multiple Metastases of Parathyroid and Papillary Thyroid Carcinoma in a Female Patient Treated with Long-Term Hemodialysis			13		3			case report papillary thyroid cancer parathyroid cancer primary hyperparathyroidism renal replacement therapy	Parathyroid cancer is a rare, clinically aggressive malignancy with a prevalence of approximately 0.005% relative to all carcinoma cases and 1-5% among patients with primary hyperparathyroidism. Prognosis largely depends on the extent of the primary surgery. Non-radical surgical treatment increases the risk of local and distant metastases of the parathyroid cancer associated with limited treatmen…	eng
P. Kuczma; M. S. Demarchi; S. Leboulleux; C. Tresallet; M. Mavromati; R. Djafarrian; A. Mabilia; F. Triponez	2023	Central node dissection in papillary thyroid carcinoma in the era of near-infrared fluorescence			14			1110489		Humans Thyroid Cancer, Papillary/surgery/pathology *Thyroid Neoplasms/diagnostic imaging/surgery/pathology Fluorescence Iodine Radioisotopes Treatment Outcome *Carcinoma, Papillary/diagnostic imaging/surgery/pathology Lymph Nodes/pathology *Hypoparathyroidism/pathology ICG angiography central lymph node dissection (CLND) lymph node dissection near-infrared fluorescence (NIR) imaging papillary thy…	The most common site of lymph node metastases in papillary thyroid carcinoma is the central compartment of the neck (level VI). In many patients, nodal metastases in this area are not clinically apparent, neither on preoperative imaging nor during surgery. Prophylactic surgical clearance of the level VI in the absence of clinically suspicious lymph nodes (cN0) is still under debate. It has been s…	eng
B. Ludwig; M. Ludwig; A. Dziekiewicz; A. Mikula; J. Cisek; S. Biernat; K. Kaliszewski	2023	Modern Surgical Techniques of Thyroidectomy and Advances in the Prevention and Treatment of Perioperative Complications			15		11			artificial intelligence autofluorescence bilateral axillo-breast approach indocyanine green parathyroid identification perioperative bleeding recurrent laryngeal nerve thermal ablation thyroidectomy trans-axillary approach transoral endoscopic thyroidectomy via vestibule access	Thyroid cancer is the most common cancer of the endocrine system, and, in recent years, there has been a phenomenon of overdiagnosis followed by subsequent overtreatment. This results in an increasing number of thyroidectomy complications being faced in clinical practice. In this paper, we present the current state of knowledge and the latest findings in the fields of modern surgical techniques, …	eng
E. A. Mannoh; N. Baregamian; G. Thomas; C. C. Solomicronrzano; A. Mahadevan-Jansen	2023	Comparing laser speckle contrast imaging and indocyanine green angiography for assessment of parathyroid perfusion			13		1	17270		Humans *Parathyroid Glands/diagnostic imaging/surgery *Indocyanine Green Laser Speckle Contrast Imaging Angiography Perfusion	Accurate intraoperative assessment of parathyroid blood flow is crucial to preserve function postoperatively. Indocyanine green (ICG) angiography has been successfully employed, however its conventional application has limitations. A label-free method overcomes these limitations, and laser speckle contrast imaging (LSCI) is one such method that can accurately detect and quantify differences in pa…	eng
P. Moreno-Llorente; G. Garcia-Gonzalez; M. Pascua-Sole; A. Garcia-Barrasa; S. Videla; J. L. Munoz-de-Nova; G. GuiArte Study	2023	Indocyanine green angiography-guided thyroidectomy versus conventional thyroidectomy for preserving parathyroid function: study protocol for a randomized single-blind controlled trial			14			1193900		Humans *Parathyroid Glands/diagnostic imaging/surgery Indocyanine Green Single-Blind Method Thyroidectomy/adverse effects Angiography *Hypoparathyroidism/etiology/prevention & control Randomized Controlled Trials as Topic Multicenter Studies as Topic parathyroid glands permanent hypoparathyroidism total thyroidectomy vascular feeding pattern	INTRODUCTION: Angiography with indocyanine green (ICG) fluorescence performed before thyroidectomy would allow identification of the vascularization of parathyroid glands, maximizing efforts for preserving functioning glands intraoperatively. The rationale of the study was based on the hypothesis that showing the vascular pattern of the parathyroid glands by means of ICG angiography before perfor…	eng
P. Moreno-Llorente; M. Pascua-Sole; A. Garcia-Barrasa; J. L. Munoz-de-Nova	2023	Indocyanine green (ICG) angiography-guided thyroidectomy: description of surgical technique			10			1217764		angiography-guided thyroidectomy hypoparathyroidism indocyanine green angiography parathyroid glands vascular mapping	BACKGROUND: Postoperative hypoparathyroidism is the most common complication after total thyroidectomy and, when becomes permanent, lead to a myriad of clinical symptoms, long-term need of calcium and vitamin D supplementation and negative impact on the patient's health-related quality of life. Any surgical innovation that could reduce complications and improve outcomes of patients undergoing tot…	eng
R. Obongo Anga; M. Abbaci; J. Guerlain; I. Breuskin; O. Casiraghi; A. Marhic; N. Benmoussa-Rebibo; H. de Kermadec; A. Moya-Plana; S. Temam; P. Gorphe; D. M. Hartl	2023	Intraoperative Autofluorescence Imaging for Parathyroid Gland Identification during Total Laryngectomy with Thyroidectomy			15		3			autofluorescence laryngectomy parathyroid glands parathyroid reimplantation squamous cell carcinoma thyroidectomy	OBJECTIVE: Hypoparathyroidism is a known complication of total laryngectomy, although parathyroid preservation and/or reimplantation are not routine. Autofluorescence is a new technique for identifying parathyroid glands intraoperatively. The aim of this study was to evaluate the feasibility of autofluorescence in this context. MATERIALS AND METHODS: A retrospective study of patients undergoing t…	eng
P. Pace-Asciak; J. Russell; C. Solorzano; E. Berber; M. Singer; A. R. Shaha; A. Khafif; P. Angelos; I. Nixon; R. P. Tufano	2023	The utility of parathyroid autofluorescence as an adjunct in thyroid and parathyroid surgery 2023								hyperparathyroidism near infrared autofluorescence parathyroid and thyroid surgery	Thyroid and parathyroid surgery requires careful dissection around the vascular pedicle of the parathyroid glands to avoid excessive manipulation of the tissues. If the blood supply to the parathyroid glands is disrupted, or the glands are inadvertently removed, temporary and/or permanent hypocalcemia can occur, requiring post-operative exogenous calcium and vitamin D analogues to maintain stable…	eng
P. Pace-Asciak; R. P. Tufano	2023	Future Directions in the Treatment of Thyroid and Parathyroid Disease								Artificial intelligence Diagnostics Parathyroid and thyroid disease Parathyroid autofluorescence Remote access robotic surgery Thermal ablation	The surgical management of thyroid and parathyroid disease has evolved considerably since the era of Theodor Kocher. We review the current trends in thyroid and parathyroid surgery concerning robotic surgery for remote access, the use of parathyroid autofluorescence detection technology to aid in the prevention of hypocalcemia as well as the use of thermal ablation to target thyroid nodules in a …	eng
B. Pan; Y. Yuan; Z. Yang; D. Lu; T. Long; Y. Sun; S. Yin; F. Zhang	2023	Methods for the identification and preservation of parathyroid glands in thyroid surgery: a narrative review			12		9	1276-1289		Parathyroid glands (PGs) autofluorescence indocyanine green (ICG) near-infrared fluorescence imaging thyroidectomy	BACKGROUND AND OBJECTIVE: Accurate intraoperative identification and viability assessment of the parathyroid glands (PGs) has always been a crucial but challenging aspect of thyroid surgery. The traditional method, naked-eye (NE) assessment, is significantly associated with the experience of the surgeon. Therefore, various methods have been developed to help surgeons protect PGs, with some benefi…	eng
A. Y. Pannu; M. R. O'Connor-Manson; L. Wyld; S. P. Balasubramanian	2023	Near-infrared fluorescent imaging for parathyroid identification and/or preservation in surgery for primary hyperparathyroidism			14			1240024		Humans *Parathyroid Glands/diagnostic imaging/surgery *Hyperparathyroidism, Primary/diagnostic imaging/surgery Parathyroidectomy/methods Thyroid Gland Optical Imaging/methods autofluorescence endocrine hyperparathyroidism near-infrared fluorescence parathyroid glands primary hyperparathyroidism surgery	INTRODUCTION: Near infrared autofluorescence (NIRAF) is a novel intraoperative technology that has shown promising results in the localisation of parathyroid glands (PGs) over the last decade. This study aimed to assess the potential utility of NIRAF in first time surgery for primary hyperparathyroidism (PHPT). METHODS: An observational study over a period of 3 years in patients who underwent sur…	eng
S. Y. Park; Y. S. Choi; Y. M. Hwang; J. W. Yi	2023	Robot-Assisted Parathyroidectomy Using Indocyanine Green (ICG) Fluorescence in Primary Hyperparathyroidism			59		8			Humans Parathyroidectomy Indocyanine Green *Robotics Calcium Fluorescence *Hyperparathyroidism, Primary/surgery Parathyroid Hormone indocyanine green fluorescence primary hyperparathyroidism robotic parathyroidectomy	Background and Objectives: Surgical treatment for primary hyperparathyroidism (PHPT) has evolved from bilateral exploration through a long transcervical incision to focused parathyroidectomy with a minimal incision above the pathologic gland. Recently, endoscopic or robot-assisted parathyroid surgery without direct neck incision has been introduced. The aim of this study was to investigate the ef…	eng
V. V. Polkin; P. A. Isaev; A. K. Plugar; A. A. Ilyin; S. A. Ivanov; A. D. Kaprin	2023	[Indocyanine green fluorescence angiography in transoral endoscopic thyroidectomy for papillary thyroid cancer]					9. Vyp. 2	45615		Humans Fluorescein Angiography *Indocyanine Green Thyroid Cancer, Papillary/diagnosis/surgery Retrospective Studies Thyroidectomy/adverse effects *Thyroid Neoplasms/diagnosis/surgery fluorescence hypoparathyroidism indocyanin green angiography papillary thyroid cancer parathyroid gland thyroid surgery	OBJECTIVE: To evaluate the effectiveness of ICG angiography in patients with papillary thyroid cancer (PTC) undergoing transoral endoscopic thyroidectomy (TOETVA) and selective neck dissection (level VI). MATERIAL AND METHODS: A retrospective analysis included 20 patients with PTC who underwent TOETVA with selective neck dissection (level VI) between September and December 2022. ICG was administe…	rus
S. S. Rao; H. Rao; Z. Moinuddin; A. P. Rozario; T. Augustine	2023	Preservation of parathyroid glands during thyroid and neck surgery			14			1173950		Humans *Parathyroid Glands/transplantation Thyroid Gland/surgery *Hypoparathyroidism/etiology Thyroidectomy/adverse effects/methods Neck Parathyroid identification autotransplant hypocalcaemia neck dissection total thyroidectomy	The parathyroid glands are situated in close proximity to the thyroid gland. They have an important endocrine function maintaining calcium and phosphate homeostasis in the body by the secretion of parathormone (PTH), which is responsible for this function. The parathyroid glands are commonly damaged during thyroid surgeries. This could lead to transient or permanent hypoparathyroidism in 30% of c…	eng
M. Richard; P. Rizo	2023	Feasibility of parathyroid gland autofluorescence imaging after indocyanine green fluorescence angiography			14			1248449		*Parathyroid Glands/diagnostic imaging/surgery Fluorescein Angiography *Indocyanine Green Thyroidectomy/methods Feasibility Studies Optical Imaging/methods ICG fluorescence angiography NIR intraoperative fluorescence imaging hypocalcemia hypoparathyroidism parathyroid autofluorescence thyroid Surgery	BACKGROUND: In thyroid surgery, autofluorescence allows the parathyroid glands (PTGs) to be located very early to protect them. Moreover, indocyanine green (ICG) fluorescence angiography (ICG-FA) allows for assessing the viability of the PTGs and identifying blood vessels to preserve them. The main limitation of using ICG-FA is that once ICG has been injected, it is no longer possible to observe …	eng
L. Rossi; M. C. Vasquez; E. Pieroni; C. E. Ambrosini; M. Miccoli; F. Cetani; R. Elisei; G. Materazzi	2023	Indocyanine green fluorescence and near-infrared autofluorescence may improve post-thyroidectomy parathyroid function			173		1	124-131		Humans *Parathyroid Glands/diagnostic imaging/surgery Indocyanine Green Prospective Studies Calcium Optical Imaging Thyroidectomy/adverse effects *Hypocalcemia/diagnosis/etiology/prevention & control Parathyroid Hormone Postoperative Complications/diagnosis/etiology/prevention & control	BACKGROUND: Near-infrared autofluorescence and indocyanine green fluorescence are 2 recent tools introduced to improve postoperative parathyroid function during thyroid surgery. METHODS: We conducted a randomized prospective study. Patients undergoing total thyroidectomy were randomly assigned either to the fluorescence group, in which near-infrared autofluorescence and indocyanine green fluoresc…	eng
L. Sehnem, Jr.; S. I. Noureldine; S. Avci; G. Isiktas; M. Elshamy; Y. Saito; A. H. A. Ahmed; H. T. Tierney; L. N. Trinh; A. S. Karcioglu; A. Y. Cheung; M. Otremba; V. Krishnamurthy; K. Heiden; J. Jin; J. Shin; A. Siperstein; M. Zafereo; R. P. Tufano; G. W. Randolph; E. Kebebew; M. Milas; Q. Y. Duh; E. Berber	2023	A multicenter evaluation of near-infrared autofluorescence imaging of parathyroid glands in thyroid and parathyroid surgery			173		1	132-137		Humans *Parathyroid Glands/diagnostic imaging/surgery *Thyroid Gland/diagnostic imaging/surgery Optical Imaging/methods Parathyroidectomy/methods Thyroidectomy/methods	BACKGROUND: The usefulness of incorporating near-infrared autofluorescence into the surgical workflow of endocrine surgeons is unclear. Our aim was to develop a prospective registry and gather expert opinion on appropriate use of this technology. METHODS: This was a prospective multicenter collaborative study of patients undergoing thyroidectomy and parathyroidectomy at 7 academic centers. A ques…	eng
S. Seo; K. M. Ali; S. A. Wolfe; N. V. Nagururu; A. S. Ding; D. Desai; R. A. Harbison; Y. Kim; B. Ning; R. J. Cha; J. O. Russell	2023	TOETVA parathyroid autofluorescence detection: hANDY-i endoscopy attachment			14			1233956		Humans *Thyroidectomy/adverse effects Parathyroid Glands/diagnostic imaging/surgery *Hypocalcemia/diagnosis/etiology Endoscopy, Gastrointestinal Thyroid Gland/diagnostic imaging/surgery endoscopy near-infrared autofluorescence parathyroid glands remote-access thyroidectomy thyroidectomy	BACKGROUND: Treatment options for thyroid pathologies have expanded to include scarless and remote access methods such as the transoral endoscopic thyroidectomy vestibular approach (TOETVA). Currently, no standardized methods exist for locating parathyroid glands (PGs) in patients undergoing TOETVA, which can lead to parathyroid injury and subsequent hypocalcemia. This early feasibility study des…	eng
K. Shaphaba; A. Thakar; P. Sakthivel; K. Sikka; C. A. Singh; R. Kumar; A. Chandran; R. Goswami	2023	Incremental value of magnification and indocyanine green for parathyroid preservation in thyroid surgery			45		7	1753-1760		Humans *Parathyroid Glands/diagnostic imaging/surgery *Thyroid Gland/diagnostic imaging/surgery Indocyanine Green Prospective Studies Thyroidectomy/methods Icg auto fluorescence near-infrared fluorescence parathyroid	BACKGROUND: To assess the promise of surgical magnification and of intraoperative indocyanine green (ICG) assisted near-infrared fluorescence (NIRF) in improving parathyroid identification and viability assessment during thyroidectomy. METHODS: Prospective comparative study. Parathyroid gland identification sequentially assessed by naked eye, surgical microscopy, and by NIRF imaging following ICG…	eng
L. L. Shen; Y. Xie; M. Sun; A. Ahluwalia; M. M. Park; B. K. Young; L. V. Del Priore	2023	Associations of systemic health and medication use with the enlargement rate of geographic atrophy in age-related macular degeneration			107		2	261-266		Humans *Geographic Atrophy/diagnosis/drug therapy/etiology Disease Progression *Macular Degeneration/drug therapy Diuretics/therapeutic use Cholesterol Fluorescein Angiography Follow-Up Studies degeneration imaging macula retina treatment medical	BACKGROUND: The associations of geographic atrophy (GA) progression with systemic health status and medication use are unclear. METHODS: We manually delineated GA in 318 eyes in the Age-Related Eye Disease Study. We calculated GA perimeter-adjusted growth rate as the ratio between GA area growth rate and mean GA perimeter between the first and last visit for each eye (mean follow-up=5.3 years). P…
A. L. Silver Karcioglu; F. Triponez; C. C. Solorzano; A. J. Iwata; A. H. Abdelhamid Ahmed; M. Almquist; P. Angelos; F. Benmiloud; E. Berber; A. Bergenfelz; J. Cha; C. A. Colaianni; L. Davies; Q. Y. Duh; D. Hartl; E. Kandil; W. W. Kim; P. A. Kopp; W. Liddy; A. Mahadevan-Jansen; K. D. Lee; M. Mannstadt; C. P. McMullen; D. C. Shonka, Jr.; J. J. Shin; M. C. Singer; C. M. Slough; B. C. Stack, Jr.; G. …	2023	Emerging Imaging Technologies for Parathyroid Gland Identification and Vascular Assessment in Thyroid Surgery: A Review From the American Head and Neck Society Endocrine Surgery Section			149		3	253-260		Humans *Parathyroid Glands/diagnostic imaging/surgery Thyroid Gland/diagnostic imaging/surgery Indocyanine Green Optical Imaging/adverse effects/methods Thyroidectomy/methods *Hypoparathyroidism/etiology	IMPORTANCE: Identification and preservation of parathyroid glands (PGs) remain challenging despite advances in surgical techniques. Considerable morbidity and even mortality result from hypoparathyroidism caused by devascularization or inadvertent removal of PGs. Emerging imaging technologies hold promise to improve identification and preservation of PGs during thyroid surgery. OBSERVATION: This …	eng
E. Sobutay; H. Cakit; T. Terzioglu	2023	Assessing Parathyroid Gland Viability and Predicting Postoperative Hypoparathyroidism in Thyroid Surgery: The Utility of Indocyanine Green Angiography			57		4	466-472		Fluorescence Icg hypoparathyroidism indocyanine green parathyroid glands thyroidectomy	OBJECTIVES: Postoperative hypoparathyroidism is a common complication following thyroidectomy, with the potential for significant morbidity and cost. While various techniques have been proposed for intraoperative parathyroid gland (PG) identification and preservation, indocyanine green (ICG) angiography has emerged as a promising method. In this retrospective study, patients who underwent total t…	eng
T. C. St Amour; M. S. Demarchi; G. Thomas; F. Triponez; C. M. Kiernan; C. C. Solomicronrzano	2023	Educational Review: Intraoperative Parathyroid Fluorescence Detection Technology in Thyroid and Parathyroid Surgery			30		2	973-993		Humans *Parathyroid Glands/diagnostic imaging/surgery *Thyroid Gland/surgery Thyroidectomy/methods Neck/surgery Parathyroidectomy/methods Optical Imaging/methods	BACKGROUND: Accurate parathyroid gland (PG) identification is a critical yet challenging component of cervical endocrine procedures. PGs possess strong near-infrared autofluorescence (NIRAF) compared with other tissues in the neck. This property has been harnessed by image- and probe-based near-infrared fluorescence detection systems, which have gained increasing popularity in clinical use for th…	eng
B. M. Su-Velez; G. E. Hartman; H. Seeley; L. A. Orloff; J. E. Noel; K. D. Meister	2023	Parathyroid Autofluorescence in Pediatric Thyroid Surgery: Experience With False Positive and False Negative Results			169		1	185-189		Adult Humans Child *Parathyroid Glands/diagnostic imaging/surgery *Thyroid Gland/surgery Parathyroidectomy/methods Thyroidectomy/methods Optical Imaging/methods autofluorescence devices parathyroid surgery pediatrics thyroid surgery	Devices for near-infrared light stimulation of autofluorescence (NIRAF) allow for intraoperative identification of parathyroid glands with high sensitivity in adults. However, their performance in the pediatric population is unknown. In this case series with chart review at a tertiary academic children's hospital, we investigated pediatric patients undergoing thyroid surgery and concurrent use of…	eng
J. Sun; L. Guo; J. Kang; Y. Tao; J. Wang	2023	[Clinical application of parathyroid autofluorescence imaging in endoscopic thyroid surgery]			37		10	832-836		hypoparathyroidism laparoscopic thyroid surgery near-infrared autofluorescence imaging	Objective:To investigate the application value of near-infrared autofluorescence imaging in identifying and protecting parathyroid glands in endoscopic thyroid surgery. Methods:From May 2022 to February 2023, 158 patients who underwent endoscopic thyroid surgery in the Department of Thyroid and Breast Vascular Surgery of Guilin People's Hospital were selected. The endoscopic fluorescence camera s…	chi
J. N. Taylor; A. Pelissier; K. Mochizuki; K. Hashimoto; Y. Kumamoto; Y. Harada; K. Fujita; T. Bocklitz; T. Komatsuzaki	2023	Correction for Extrinsic Background in Raman Hyperspectral Images			95		33	12298-12305			Raman hyperspectral microscopy is a valuable tool in biological and biomedical imaging. Because Raman scattering is often weak in comparison to other phenomena, prevalent spectral fluctuations and contaminations have brought advancements in analytical and chemometric methods for Raman spectra. These chemometric advances have been key contributors to the applicability of Raman imaging to biologica…	eng
G. Thomas; C. M. Kiernan; P. A. Willmon; E. Haugen; A. N. Luckenbaugh; D. A. Barocas; N. Baregamian; A. Mahadevan-Jansen; C. C. Solomicronrzano	2023	Label-Free Enhancement of Adrenal Gland Visualization Using Near-Infrared Autofluorescence for Surgical Guidance			47		2	350-360		Humans *Adrenal Glands/diagnostic imaging/surgery Parathyroidectomy/methods Adrenalectomy/methods Thyroidectomy/methods *Adrenal Gland Neoplasms/diagnostic imaging/surgery	BACKGROUND: During adrenalectomy, surgeons have traditionally relied on their subjective visual skills to distinguish adrenal glands (AGs) from retroperitoneal fat and surrounding structures, while ultrasound and exogenous contrast agents have been employed for intraoperative AG visualization, all of which have their limitations. We present a novel label-free approach that uses near-infrared auto…	eng
R. Tjahjono; D. Phung; M. S. Elliott; F. Riffat; C. E. Palme	2023	The Utility of Near-Infrared Autofluorescence for Parathyroid Gland Identification During Thyroid Surgery: A Single-Center Experience			75		1	121-125		Autofluorescence Identification Parathyroid Thyroid Thyroidectomy	Parathyroid gland injury during thyroid surgery is common and can lead to postoperative hypocalcemia. This study aims to determine the utility of near-infrared autofluorescence (NIRAF) technology for parathyroid gland identification in thyroid surgery. A prospective case series of patients who underwent thyroid surgery between March and June 2021 were examined. Following intra-operative visualisa…	eng
J. Valverde-Pozo; J. M. Paredes; T. J. Widmann; C. Grinan-Lison; G. Ceccarelli; A. Gioiello; M. E. Garcia-Rubino; J. A. Marchal; J. M. Alvarez-Pez; E. M. Talavera	2023	Ratiometric Two-Photon Near-Infrared Probe to Detect DPP IV in Human Plasma, Living Cells, Human Tissues, and Whole Organisms Using Zebrafish			8		3	1064-1075		Animals Humans HeLa Cells *Zebrafish/metabolism *Photons Dipeptidyl Peptidase 4/metabolism Fluorescent Dyes/chemistry Dpp iv NIR probe bioimaging ratiometric fluorescent sensor two-photon excitation	DPP IV, otherwise known as CD26 lymphocyte T surface antigen, is a transmembrane glycoprotein also found in circulation in the blood. It plays an important role in several processes like glucose metabolism and T-cell stimulation. Moreover, it is overexpressed in renal, colon, prostate, and thyroid human carcinoma tissues. It can also serve as a diagnostic in patients with lysosomal storage diseas…	eng
C. H. Yao; Y. Zhang; B. Liu; C. J. Zhang; J. Y. Zheng; X. Wang; X. Kang; Q. F. Wang; Z. S. Li; Y. Liu; M. L. Dong; Y. K. Wang	2023	Rapid Parathyroid Recognition System Based on Near-Infrared Autofluorescence			60		6			parathyroid near-infrared autofluorescence imaging icg phantom image enhancement hypoparathyroidism thyroidectomy spectroscopy	Based on near-infrared autofluorescence, a rapid identification system for parathyroid glands during surgery is designed, the system is of great value for rapid identification of parathyroid glands during operation. In this research, a ringshaped adjustable excitation light source and a high-precision adjustable LED constant current source are designed. The nearinfrared light source is used to ex…	Chinese
Y. Yuan; X. Li; X. Bao; M. Huangfu; H. Zhang	2023	The magic mirror: a novel intraoperative monitoring method for parathyroid glands			14			1160902		Humans *Parathyroid Glands/diagnostic imaging/surgery Optical Imaging/methods Parathyroidectomy/adverse effects *Hypoparathyroidism/etiology/prevention & control Indocyanine Green Monitoring, Intraoperative/adverse effects autofluorescence near-infrared parathyroid gland thyroid surgery	The accurate detection of parathyroid glands (PGs) during surgery is of great significance in thyroidectomy and parathyroidectomy, which protects the function of normal PGs to prevent postoperative hypoparathyroidism and the thorough removal of parathyroid lesions. Existing conventional imaging techniques have certain limitations in the real-time exploration of PGs. In recent years, a new, real-t…	eng

## Sheet: Sheet2
ID	Srudy	Included?	Reason for exclusion
1	Grevellec A, Graham A, Tucker AS. Shh signalling restricts the expression of Gcm2 and controls the position of the developing parathyroids. Dev Biol. 2011;353(2):194-205. Epub 20110222. doi: 10.1016/j.ydbio.2011.02.012. PubMed PMID: 21349263.	No	Animal
2	Liu WW, Li CQ, Guo ZM, Li H, Zhang Q, Yang AK. Fluorescence identification of parathyroid glands by aminolevulinic acid hydrochloride in rats. Photomed Laser Surg. 2011;29(9):635-8. Epub 20110327. doi: 10.1089/pho.2010.2916. PubMed PMID: 21438843.	No	Animal
3	Paras C, Keller M, White L, Phay J, Mahadevan-Jansen A. Near-infrared autofluorescence for the detection of parathyroid glands. J Biomed Opt. 2011;16(6):067012. doi: 10.1117/1.3583571. PubMed PMID: 21721833.	No	Not about hypocalcemia
4	Rusconi D, Valtorta E, Rodeschini O, Giardino D, Lorenzo I, Predieri B, et al. Combined characterization of a pituitary adenoma and a subcutaneous lipoma in a MEN1 patient with a whole gene deletion. Cancer Genet. 2011;204(6):309-15. doi: 10.1016/j.cancergen.2011.03.006. PubMed PMID: 21763627.	No	Not about thyroidectomy
5	Sato T, Kikkawa Y, Hiramitsu T, Yamamoto T, Goto N, Matsuoka S, et al. Role of multifunctional cell cycle modulators in advanced secondary hyperparathyroidism. Ther Apher Dial. 2011;15 Suppl 1:26-32. doi: 10.1111/j.1744-9987.2011.00922.x. PubMed PMID: 21595849.	No	Not about thyroidectomy
6	Suzuki T, Numata T, Shibuya M. Intraoperative photodynamic detection of normal parathyroid glands using 5-aminolevulinic acid. Laryngoscope. 2011;121(7):1462-6. Epub 20110606. doi: 10.1002/lary.21857. PubMed PMID: 21647912.	No	Not about near infrared imaging
7	Árvai K, Nagy K, Barti-Juhász H, Peták I, Krenács T, Micsik T, et al. Molecular profiling of parathyroid hyperplasia, adenoma and carcinoma. Pathol Oncol Res. 2012;18(3):607-14. Epub 20111224. doi: 10.1007/s12253-011-9483-7. PubMed PMID: 22198862.	No	Not about thyroidectomy
8	Pakkila H, Yliharsila M, Lahtinen S, Hattara L, Salminen N, Arppe R, et al. Quantitative multianalyte microarray immunoassay utilizing upconverting phosphor technology. Anal Chem. 2012;84(20):8628-34. Epub 20121002. doi: 10.1021/ac301719p. PubMed PMID: 22985020.	No	Animal
9	Fukai R, Ochi N, Murakami A, Nakashima M, Tsurusaki Y, Saitsu H, et al. Co-occurrence of 22q11 deletion syndrome and HDR syndrome. Am J Med Genet A. 2013;161a(10):2576-81. Epub 20130805. doi: 10.1002/ajmg.a.36083. PubMed PMID: 23918631.	No	Case report
10	Iida R, Yokoyama K, Ohkido I, Tabei I, Takeyama H, Suzuki A, et al. Detection of dihydropyridine- and voltage-sensitive intracellular Ca(2+) signals in normal human parathyroid cells. J Physiol Sci. 2013;63(4):235-40. Epub 20130416. doi: 10.1007/s12576-013-0255-x. PubMed PMID: 23588930; PubMed Central PMCID: PMCPMC10717310.	No	Not about thyroidectomy
11	Li J, Liu Z, Xiao S, Manley NR. Transdifferentiation of parathyroid cells into cervical thymi promotes atypical T-cell development. Nat Commun. 2013;4:2959. doi: 10.1038/ncomms3959. PubMed PMID: 24343363; PubMed Central PMCID: PMCPMC5594919.	No	Animal
12	Lloyd RV, Hardin H, Montemayor-Garcia C, Rotondo F, Syro LV, Horvath E, et al. Stem cells and cancer stem-like cells in endocrine tissues. Endocr Pathol. 2013;24(1):1-10. doi: 10.1007/s12022-013-9235-1. PubMed PMID: 23435637.	No	Review
13	McWade MA, Paras C, White LM, Phay JE, Mahadevan-Jansen A, Broome JT. A novel optical approach to intraoperative detection of parathyroid glands. Surgery. 2013;154(6):1371-7; discussion 7. doi: 10.1016/j.surg.2013.06.046. PubMed PMID: 24238054; PubMed Central PMCID: PMCPMC3898879.	No	Not about thyroidectomy
14	Ward DT, Mughal MZ, Ranieri M, Dvorak-Ewell MM, Valenti G, Riccardi D. Molecular and clinical analysis of a neonatal severe hyperparathyroidism case caused by a stop mutation in the calcium-sensing receptor extracellular domain representing in effect a human 'knockout'. Eur J Endocrinol. 2013;169(1):K1-7. Epub 20130601. doi: 10.1530/eje-13-0094. PubMed PMID: 23612447.	No	Case report
15	Yusof AM, Kothandaraman S, Zhang X, Saji M, Ringel MD, Tweedle MF, et al. Development of a calcium-sensing receptor molecular imaging agent. Surgery. 2013;154(6):1378-84; discussion 84. doi: 10.1016/j.surg.2013.06.044. PubMed PMID: 24238055; PubMed Central PMCID: PMCPMC4477839.	No	Not about near infrared imaging
16	Antakia R, Gayet P, Guillermet S, Stephenson TJ, Brown NJ, Harrison BJ, et al. Near infrared fluorescence imaging of rabbit thyroid and parathyroid glands. J Surg Res. 2014;192(2):480-6. Epub 20140527. doi: 10.1016/j.jss.2014.05.061. PubMed PMID: 24980856.	No	Animal
17	McWade MA, Paras C, White LM, Phay JE, Solorzano CC, Broome JT, et al. Label-free intraoperative parathyroid localization with near-infrared autofluorescence imaging. J Clin Endocrinol Metab. 2014;99(12):4574-80. doi: 10.1210/jc.2014-2503. PubMed PMID: 25148235; PubMed Central PMCID: PMCPMC4255111.	No	Not about hypocalcemia
18	Scordino A, Campisi A, Grasso R, Bonfanti R, Gulino M, Iauk L, et al. Delayed luminescence to monitor programmed cell death induced by berberine on thyroid cancer cells. J Biomed Opt. 2014;19(11):117005. doi: 10.1117/1.JBO.19.11.117005. PubMed PMID: 25393968.	No	Not about thyroidectomy
19	Takeuchi S, Shimizu K, Shimizu K, Jr., Akasu H, Okamura R. Identification of pathological and normal parathyroid tissue by fluorescent labeling with 5-aminolevulinic acid during endocrine neck surgery. J Nippon Med Sch. 2014;81(2):84-93. doi: 10.1272/jnms.81.84. PubMed PMID: 24805094.	No	Not about near infrared imaging
20	Chakedis JM, Maser C, Brumund KT, Bouvet M. Indocyanine green fluorescence-guided redo parathyroidectomy. BMJ Case Rep. 2015;2015. Epub 20150902. doi: 10.1136/bcr-2015-211778. PubMed PMID: 26336189; PubMed Central PMCID: PMCPMC4567763.	No	Case report
21	Hyun H, Park MH, Owens EA, Wada H, Henary M, Handgraaf HJ, et al. Structure-inherent targeting of near-infrared fluorophores for parathyroid and thyroid gland imaging. Nat Med. 2015;21(2):192-7. Epub 20150105. doi: 10.1038/nm.3728. PubMed PMID: 25559343; PubMed Central PMCID: PMCPMC4319985.	No	Animal
22	Katagiri S, Ohkuma Y, Hayashi T, Gekka T, Tsuneoka H. Fundus autofluorescence findings of acute posterior multifocal placoid pigment epitheliopathy with chronic thyroiditis and splenectomy. Clin Exp Optom. 2015;98(2):186-9. Epub 20140903. doi: 10.1111/cxo.12208. PubMed PMID: 25182546.	No	Case report
23	Lahav G, Shilstein S, Shchemelinin S, Ikher S, Halperin D, Chechik R, et al. X-ray fluorescence-based differentiation of neck tissues in a bovine model: implications for potential intraoperative use. Phys Med. 2015;31(3):233-41. Epub 20150210. doi: 10.1016/j.ejmp.2015.01.012. PubMed PMID: 25677045.	No	Not about near infrared imaging
24	Suh YJ, Choi JY, Chai YJ, Kwon H, Woo JW, Kim SJ, et al. Indocyanine green as a near-infrared fluorescent agent for identifying parathyroid glands during thyroid surgery in dogs. Surg Endosc. 2015;29(9):2811-7. Epub 20141127. doi: 10.1007/s00464-014-3971-2. PubMed PMID: 25427416.	No	About ICG
25	Tummers QR, Schepers A, Hamming JF, Kievit J, Frangioni JV, van de Velde CJ, et al. Intraoperative guidance in parathyroid surgery using near-infrared fluorescence imaging and low-dose Methylene Blue. Surgery. 2015;158(5):1323-30. Epub 20150506. doi: 10.1016/j.surg.2015.03.027. PubMed PMID: 25958068; PubMed Central PMCID: PMCPMC4603995.	No	Not about near infrared imaging
26	Bi R, Fan Y, Lauter K, Hu J, Watanabe T, Cradock J, et al. Diphtheria Toxin- and GFP-Based Mouse Models of Acquired Hypoparathyroidism and Treatment With a Long-Acting Parathyroid Hormone Analog. J Bone Miner Res. 2016;31(5):975-84. Epub 20160120. doi: 10.1002/jbmr.2769. PubMed PMID: 26678919; PubMed Central PMCID: PMCPMC4862881.	No	Animal
27	Brandao MP, Iwakura R, Honorato-Sobrinho AA, Haleplian K, Ito AS, de Freitas LC, et al. Optical Characterization of Parathyroid Tissues. Appl Spectrosc. 2016;70(10):1709-16. Epub 20160705. doi: 10.1177/0003702816641120. PubMed PMID: 27381351.	No	Not about hypocalcemia
28	De Leeuw F, Breuskin I, Abbaci M, Casiraghi O, Mirghani H, Ben Lakhdar A, et al. Intraoperative Near-infrared Imaging for Parathyroid Gland Identification by Auto-fluorescence: A Feasibility Study. World J Surg. 2016;40(9):2131-8. doi: 10.1007/s00268-016-3571-5. PubMed PMID: 27220510.	No	Not about hypocalcemia
29	Dip F, Falco J, Quadri P, De La Fuente M, Prunello M, Rosenthal RJ. Increased Identification of Parathyroid Glands Using Autofluorescence Imaging during Thyroidectomy. J Am Coll Surg. 2016;223(4):E13-E. doi: DOI 10.1016/j.jamcollsurg.2016.08.036. PubMed PMID: WOS:000395825100026.	No	Meeting Abstract
30	Falco J, Dip F, Quadri P, de la Fuente M, Rosenthal R. Cutting Edge in Thyroid Surgery: Autofluorescence of Parathyroid Glands. J Am Coll Surg. 2016;223(2):374-80. Epub 20160520. doi: 10.1016/j.jamcollsurg.2016.04.049. PubMed PMID: 27212004.	No	Not about hypocalcemia
31	Kim SW, Song SH, Lee HS, Noh WJ, Oak C, Ahn YC, et al. Intraoperative Real-Time Localization of Normal Parathyroid Glands With Autofluorescence Imaging. J Clin Endocrinol Metab. 2016;101(12):4646-52. Epub 20160920. doi: 10.1210/jc.2016-2558. PubMed PMID: 27648967.	No	Not about hypocalcemia
32	Lavazza M, Liu X, Wu C, Anuwong A, Kim HY, Liu R, et al. Indocyanine green-enhanced fluorescence for assessing parathyroid perfusion during thyroidectomy. Gland Surg. 2016;5(5):512-21. doi: 10.21037/gs.2016.10.06. PubMed PMID: 27867866; PubMed Central PMCID: PMCPMC5106380.	No	About ICG
33	Mannelli G, Cecconi L, Gallo O. Laryngeal preneoplastic lesions and cancer: challenging diagnosis. Qualitative literature review and meta-analysis. Crit Rev Oncol Hematol. 2016;106:64-90. Epub 20160803. doi: 10.1016/j.critrevonc.2016.07.004. PubMed PMID: 27637353.	No	Review
34	McWade MA, Sanders ME, Broome JT, Solorzano CC, Mahadevan-Jansen A. Establishing the clinical utility of autofluorescence spectroscopy for parathyroid detection. Surgery. 2016;159(1):193-202. Epub 20151009. doi: 10.1016/j.surg.2015.06.047. PubMed PMID: 26454675; PubMed Central PMCID: PMCPMC4836056.	No	Not about hypocalcemia
35	Ohtani K, Ikeda N. [Photodynamic Therapy for Lung Cancer]. Kyobu Geka. 2016;69(8):694-9. PubMed PMID: 27440036.	No	Not about near infrared imaging
36	Park YS, Hwang JY, Jun Y, Jin YM, Kim G, Kim HY, et al. Scaffold-free parathyroid tissue engineering using tonsil-derived mesenchymal stem cells. Acta Biomater. 2016;35:215-27. Epub 20160302. doi: 10.1016/j.actbio.2016.03.003. PubMed PMID: 26945633.	No	Animal
37	Vidal Fortuny J, Belfontali V, Sadowski SM, Karenovics W, Guigard S, Triponez F. Parathyroid gland angiography with indocyanine green fluorescence to predict parathyroid function after thyroid surgery. Br J Surg. 2016;103(5):537-43. Epub 20160211. doi: 10.1002/bjs.10101. PubMed PMID: 26864909; PubMed Central PMCID: PMCPMC5067567.	No	About ICG
38	Vidal Fortuny J, Guigard S, Diaper J, Karenovics W, Triponez F. Subtotal Parathyroidectomy Under Indocyanine Green Angiography. VideoEndocrinology. 2016;3(1). Epub 20160317. doi: 10.1089/ve.2015.0056. PubMed PMID: 32025526; PubMed Central PMCID: PMCPMC6961799.	No	About ICG
39	Zaidi N, Bucak E, Okoh A, Yazici P, Yigitbas H, Berber E. The utility of indocyanine green near infrared fluorescent imaging in the identification of parathyroid glands during surgery for primary hyperparathyroidism. J Surg Oncol. 2016;113(7):771-4. Epub 20160404. doi: 10.1002/jso.24240. PubMed PMID: 27039880.	No	About ICG
40	Zaidi N, Bucak E, Yazici P, Soundararajan S, Okoh A, Yigitbas H, et al. The feasibility of indocyanine green fluorescence imaging for identifying and assessing the perfusion of parathyroid glands during total thyroidectomy. J Surg Oncol. 2016;113(7):775-8. Epub 20160404. doi: 10.1002/jso.24237. PubMed PMID: 27041628.	No	About ICG
41	Bi R, Fan Y, Luo E, Yuan Q, Mannstadt M. Two Techniques to Create Hypoparathyroid Mice: Parathyroidectomy Using GFP Glands and Diphtheria-Toxin-Mediated Parathyroid Ablation. J Vis Exp. 2017;(121). Epub 20170314. doi: 10.3791/55010. PubMed PMID: 28362393; PubMed Central PMCID: PMCPMC5408591.	No	Not about thyroidectomy
42	Chang YK, Lang BHH. To identify or not to identify parathyroid glands during total thyroidectomy. Gland Surg. 2017;6(Suppl 1):S20-S9. doi: 10.21037/gs.2017.06.13. PubMed PMID: 29322019; PubMed Central PMCID: PMCPMC5756751.	No	Review
43	Cui L, Gao Y, Yu H, Li M, Wang B, Zhou T, et al. Intraoperative Parathyroid Localization with Near-Infrared Fluorescence Imaging Using Indocyanine Green during Total Parathyroidectomy for Secondary Hyperparathyroidism. Sci Rep. 2017;7(1):8193. Epub 20170815. doi: 10.1038/s41598-017-08347-6. PubMed PMID: 28811539; PubMed Central PMCID: PMCPMC5557759.	No	About ICG
44	Falco J, Dip F, Quadri P, de la Fuente M, Prunello M, Rosenthal RJ. Increased identification of parathyroid glands using near infrared light during thyroid and parathyroid surgery. Surg Endosc. 2017;31(9):3737-42. Epub 20170331. doi: 10.1007/s00464-017-5424-1. PubMed PMID: 28364157.	No	Not about hypocalcemia
45	Fei B, Lu G, Wang X, Zhang H, Little JV, Magliocca KR, et al. Tumor margin assessment of surgical tissue specimen of cancer patients using label-free hyperspectral imaging. Proc SPIE Int Soc Opt Eng. 2017;10054. Epub 20170214. doi: 10.1117/12.2249803. PubMed PMID: 30294063; PubMed Central PMCID: PMCPMC6169990.	No	Not about near infrared imaging
46	Fei B, Lu G, Wang X, Zhang H, Little JV, Patel MR, et al. Label-free reflectance hyperspectral imaging for tumor margin assessment: a pilot study on surgical specimens of cancer patients. J Biomed Opt. 2017;22(8):1-7. doi: 10.1117/1.JBO.22.8.086009. PubMed PMID: 28849631; PubMed Central PMCID: PMCPMC5572439.	No	Not about near infrared imaging
47	Hicks G, George R, Sywak M. Short and long-term impact of parathyroid autotransplantation on parathyroid function after total thyroidectomy. Gland Surg. 2017;6(Suppl 1):S75-S85. doi: 10.21037/gs.2017.09.15. PubMed PMID: 29322025; PubMed Central PMCID: PMCPMC5756758.	No	Review
48	Hoang D, Broer N, Sosa JA, Abitbol N, Yao X, Li F, et al. Leptin Is Produced by Parathyroid Glands and Stimulates Parathyroid Hormone Secretion. Ann Surg. 2017;266(6):1075-83. doi: 10.1097/sla.0000000000002004. PubMed PMID: 27611607.	No	Animal
49	Jitpratoom P, Anuwong A. The use of ICG enhanced fluorescence for the evaluation of parathyroid gland preservation. Gland Surg. 2017;6(5):579-86. doi: 10.21037/gs.2017.09.01. PubMed PMID: 29142851; PubMed Central PMCID: PMCPMC5676163.	No	About ICG
50	Kahramangil B, Berber E. Comparison of indocyanine green fluorescence and parathyroid autofluorescence imaging in the identification of parathyroid glands during thyroidectomy. Gland Surg. 2017;6(6):644-8. doi: 10.21037/gs.2017.09.04. PubMed PMID: 29302480; PubMed Central PMCID: PMCPMC5750318.	No	About ICG
51	Kahramangil B, Berber E. The use of near-infrared fluorescence imaging in endocrine surgical procedures. J Surg Oncol. 2017;115(7):848-55. Epub 20170215. doi: 10.1002/jso.24583. PubMed PMID: 28205245.	No	Review
52	Kim IA, Taylor ZD, Cheng H, Sebastian C, Maccabi A, Garritano J, et al. Dynamic Optical Contrast Imaging. Otolaryngol Head Neck Surg. 2017;156(3):480-3. Epub 20170124. doi: 10.1177/0194599816686294. PubMed PMID: 28116982.	No	Not about near infrared imaging
53	Kim SW, Lee HS, Lee KD. Intraoperative real-time localization of parathyroid gland with near infrared fluorescence imaging. Gland Surg. 2017;6(5):516-24. doi: 10.21037/gs.2017.05.08. PubMed PMID: 29142843; PubMed Central PMCID: PMCPMC5676173.	No	Review
54	Ladurner R, Sommerey S, Arabi NA, Hallfeldt KKJ, Stepp H, Gallwas JKS. Intraoperative near-infrared autofluorescence imaging of parathyroid glands. Surg Endosc. 2017;31(8):3140-5. Epub 20161114. doi: 10.1007/s00464-016-5338-3. PubMed PMID: 27844237.	No	Not about hypocalcemia
55	Lang BH, Wong CK, Hung HT, Wong KP, Mak KL, Au KB. Indocyanine green fluorescence angiography for quantitative evaluation of in situ parathyroid gland perfusion and function after total thyroidectomy. Surgery. 2017;161(1):87-95. Epub 20161110. doi: 10.1016/j.surg.2016.03.037. PubMed PMID: 27839936.	No	About ICG
56	Neagoe RM, Cvasciuc IT, Muresan M, Sala DT. Incidental Parathyroidectomy during Thyroid Surgery - Risk, Prevention and Controversies; an Evidence-Based Review. Acta Endocrinol (Buchar). 2017;13(4):467-75. doi: 10.4183/aeb.2017.467. PubMed PMID: 31149218; PubMed Central PMCID: PMCPMC6516554.	No	Review
57	Sadowski SM, Vidal Fortuny J, Triponez F. A reappraisal of vascular anatomy of the parathyroid gland based on fluorescence techniques. Gland Surg. 2017;6(Suppl 1):S30-S7. doi: 10.21037/gs.2017.07.10. PubMed PMID: 29322020; PubMed Central PMCID: PMCPMC5756753.	No	Review
58	Shinden Y, Nakajo A, Arima H, Tanoue K, Hirata M, Kijima Y, et al. Intraoperative Identification of the Parathyroid Gland with a Fluorescence Detection System. World J Surg. 2017;41(6):1506-12. doi: 10.1007/s00268-017-3903-0. PubMed PMID: 28168320.	No	Not about hypocalcemia
59	Wada H, Hyun H, Kang H, Gravier J, Henary M, Bordo MW, et al. Intraoperative Near-Infrared Fluorescence Imaging of Thymus in Preclinical Models. Ann Thorac Surg. 2017;103(4):1132-41. Epub 20161210. doi: 10.1016/j.athoracsur.2016.09.050. PubMed PMID: 27964920; PubMed Central PMCID: PMCPMC5376245.	No	Animal
60	Yu HW, Chung JW, Yi JW, Song RY, Lee JH, Kwon H, et al. Intraoperative localization of the parathyroid glands with indocyanine green and Firefly(R) technology during BABA robotic thyroidectomy. Surg Endosc. 2017;31(7):3020-7. Epub 20161118. doi: 10.1007/s00464-016-5330-y. PubMed PMID: 27864717.	No	About ICG
61	Abbaci M, De Leeuw F, Breuskin I, Casiraghi O, Lakhdar AB, Ghanem W, et al. Parathyroid gland management using optical technologies during thyroidectomy or parathyroidectomy: A systematic review. Oral Oncol. 2018;87:186-96. Epub 20181116. doi: 10.1016/j.oraloncology.2018.11.011. PubMed PMID: 30527238.	No	Review
62	Alesina PF, Meier B, Hinrichs J, Mohmand W, Walz MK. Enhanced visualization of parathyroid glands during video-assisted neck surgery. Langenbecks Arch Surg. 2018;403(3):395-401. Epub 20180313. doi: 10.1007/s00423-018-1665-2. PubMed PMID: 29536247.	No	Not about hypocalcemia
63	Benmiloud F, Rebaudet S, Varoquaux A, Penaranda G, Bannier M, Denizot A. Impact of autofluorescence-based identification of parathyroids during total thyroidectomy on postoperative hypocalcemia: a before and after controlled study. Surgery. 2018;163(1):23-30. Epub 20171106. doi: 10.1016/j.surg.2017.06.022. PubMed PMID: 29122325.	yes
64	Bonnin-Pascual J, Alvarez-Segurado C, Jimenez-Segovia M, Bianchi A, Bonnin-Pascual F, Molina-Romero FX, et al. Contributions of fluorescence to endocrine surgery. Cir Esp (Engl Ed). 2018;96(9):529-36. Epub 20181014. doi: 10.1016/j.ciresp.2018.09.005. PubMed PMID: 30327136.	No	Review
65	DeLong JC, Ward EP, Lwin TM, Brumund KT, Kelly KJ, Horgan S, et al. Indocyanine green fluorescence-guided parathyroidectomy for primary hyperparathyroidism. Surgery. 2018;163(2):388-92. Epub 20171110. doi: 10.1016/j.surg.2017.08.018. PubMed PMID: 29129358; PubMed Central PMCID: PMCPMC11060843.	No	About ICG
66	Hillary SL, Guillermet S, Brown NJ, Balasubramanian SP. Use of methylene blue and near-infrared fluorescence in thyroid and parathyroid surgery. Langenbecks Arch Surg. 2018;403(1):111-8. Epub 20171211. doi: 10.1007/s00423-017-1641-2. PubMed PMID: 29230539; PubMed Central PMCID: PMCPMC5805804.	No	Not about hypocalcemia
67	Jin H, Dong Q, He Z, Fan J, Liao K, Cui M. Application of a Fluorescence Imaging System with Indocyanine Green to Protect the Parathyroid Gland Intraoperatively and to Predict Postoperative Parathyroidism. Adv Ther. 2018;35(12):2167-75. Epub 20181115. doi: 10.1007/s12325-018-0834-6. PubMed PMID: 30443845.	No	About ICG
68	Kahramangil B, Dip F, Benmiloud F, Falco J, de La Fuente M, Verna S, et al. Detection of Parathyroid Autofluorescence Using Near-Infrared Imaging: A Multicenter Analysis of Concordance Between Different Surgeons. Ann Surg Oncol. 2018;25(4):957-62. Epub 20180206. doi: 10.1245/s10434-018-6364-2. PubMed PMID: 29411199.	No	Not about hypocalcemia
69	Karampinis I, Di Meo G, Gerken A, Stasiunaitis V, Lammert A, Nowak K. [Intraoperative Indocyanine Green Fluorescence to Assure Vital Parathyroids in Thyroid Resections]. Zentralbl Chir. 2018;143(4):380-4. Epub 20180822. doi: 10.1055/a-0655-7881. PubMed PMID: 30134496.	No	About ICG
70	Kim SW, Lee HS, Ahn YC, Park CW, Jeon SW, Kim CH, et al. Near-Infrared Autofluorescence Image-Guided Parathyroid Gland Mapping in Thyroidectomy. J Am Coll Surg. 2018;226(2):165-72. Epub 20171106. doi: 10.1016/j.jamcollsurg.2017.10.015. PubMed PMID: 29122718.	No	Not about hypocalcemia
71	Kim Y, Kim SW, Lee KD, Ahn YC. Real-time localization of the parathyroid gland in surgical field using Raspberry Pi during thyroidectomy: a preliminary report. Biomed Opt Express. 2018;9(7):3391-8. Epub 20180627. doi: 10.1364/BOE.9.003391. PubMed PMID: 29984104; PubMed Central PMCID: PMCPMC6033547.	No	Not about near infrared imaging
72	Kose E, Chomsky-Higgins KH, Kahramangil B, Sukpanich R, Moore EC, Suh I, et al. Objective Identification of Parathyroid Tissue Using Autofluorescence during Thyroidectomy: A Quantitative Analysis. J Am Coll Surg. 2018;227(4):E119-E20. doi: DOI 10.1016/j.jamcollsurg.2018.08.323. PubMed PMID: WOS:000447772500282.	No	Meeting Abstract
73	Ladurner R, Al Arabi N, Guendogar U, Hallfeldt K, Stepp H, Gallwas J. Near-infrared autofluorescence imaging to detect parathyroid glands in thyroid surgery. Ann R Coll Surg Engl. 2018;100(1):33-6. Epub 20170915. doi: 10.1308/rcsann.2017.0102. PubMed PMID: 29022781; PubMed Central PMCID: PMCPMC5838663.	No	Not about hypocalcemia
74	Thomas G, McWade MA, Paras C, Mannoh EA, Sanders ME, White LM, et al. Developing a Clinical Prototype to Guide Surgeons for Intraoperative Label-Free Identification of Parathyroid Glands in Real Time. Thyroid. 2018;28(11):1517-31. Epub 20180911. doi: 10.1089/thy.2017.0716. PubMed PMID: 30084742; PubMed Central PMCID: PMCPMC6247985.	No	Not about hypocalcemia
75	Vidal Fortuny J, Sadowski SM, Belfontali V, Guigard S, Poncet A, Ris F, et al. Randomized clinical trial of intraoperative parathyroid gland angiography with indocyanine green fluorescence predicting parathyroid function after thyroid surgery. Br J Surg. 2018;105(4):350-7. Epub 20180206. doi: 10.1002/bjs.10783. PubMed PMID: 29405252; PubMed Central PMCID: PMCPMC6084300.	No	About ICG
76	DiMarco A, Chotalia R, Bloxham R, McIntyre C, Tolley N, Palazzo FF. Autofluorescence in Parathyroidectomy: Signal Intensity Correlates with Serum Calcium and Parathyroid Hormone but Routine Clinical Use is Not Justified. World J Surg. 2019;43(6):1532-7. doi: 10.1007/s00268-019-04929-9. PubMed PMID: 30737552.	No	Not about thyroidectomy
77	DiMarco A, Chotalia R, Bloxham R, McIntyre C, Tolley N, Palazzo FF. Does fluoroscopy prevent inadvertent parathyroidectomy in thyroid surgery? Ann R Coll Surg Engl. 2019;101(7):508-13. Epub 20190715. doi: 10.1308/rcsann.2019.0065. PubMed PMID: 31305127; PubMed Central PMCID: PMCPMC6667958.	Yes
78	Dip F, Falco J, Verna S, Prunello M, Loccisano M, Quadri P, et al. Randomized Controlled Trial Comparing White Light with Near-Infrared Autofluorescence for Parathyroid Gland Identification During Total Thyroidectomy. J Am Coll Surg. 2019;228(5):744-51. Epub 20190131. doi: 10.1016/j.jamcollsurg.2018.12.044. PubMed PMID: 30710614.	Yes
79	Ignat M, Lindner V, Vix M, Marescaux J, Mutter D. Intraoperative Probe-Based Confocal Endomicroscopy to Histologically Differentiate Thyroid From Parathyroid Tissue Before Resection. Surg Innov. 2019;26(2):141-8. Epub 20181123. doi: 10.1177/1553350618814078. PubMed PMID: 30466375.	No	Not about near infrared imaging
80	Jin H, Cui M. New Advances of ICG Angiography in Parathyroid Identification. Endocr Metab Immune Disord Drug Targets. 2019;19(7):936-40. doi: 10.2174/1871530319666190206212456. PubMed PMID: 30727933.	No	About ICG
81	Jin H, Dong Q, He Z, Fan J, Liao K, Cui M. Research on indocyanine green angiography for predicting postoperative hypoparathyroidism. Clin Endocrinol (Oxf). 2019;90(3):487-93. Epub 20190107. doi: 10.1111/cen.13925. PubMed PMID: 30585665.	No	About ICG
82	Jin H, Fan J, Yang J, Liao K, He Z, Cui M. Application of indocyanine green in the parathyroid detection and protection: Report of 3 cases. Am J Otolaryngol. 2019;40(2):323-30. Epub 20181107. doi: 10.1016/j.amjoto.2018.11.003. PubMed PMID: 30482405.	No	About ICG
83	Kim Y, Kim SW, Lee KD, Ahn YC. Video-assisted parathyroid gland mapping with autofocusing. J Biophotonics. 2019;12(12):e201900017. Epub 20190902. doi: 10.1002/jbio.201900017. PubMed PMID: 31408277.	No	Not about near infrared imaging
84	Kose E, Kahramangil B, Aydin H, Donmez M, Berber E. Heterogeneous and low-intensity parathyroid autofluorescence: Patterns suggesting hyperfunction at parathyroid exploration. Surgery. 2019;165(2):431-7. Epub 20180928. doi: 10.1016/j.surg.2018.08.006. PubMed PMID: 30274733.	No	parathyroid disease
85	Ladurner R, Lerchenberger M, Al Arabi N, Gallwas JKS, Stepp H, Hallfeldt KKJ. Parathyroid Autofluorescence-How Does It Affect Parathyroid and Thyroid Surgery? A 5 Year Experience. Molecules. 2019;24(14). Epub 20190714. doi: 10.3390/molecules24142560. PubMed PMID: 31337096; PubMed Central PMCID: PMCPMC6680977.	No	Not about hypocalcemia
86	Lerchenberger M, Al Arabi N, Gallwas JKS, Stepp H, Hallfeldt KKJ, Ladurner R. Intraoperative Near-Infrared Autofluorescence and Indocyanine Green Imaging to Identify Parathyroid Glands: A Comparison. Int J Endocrinol. 2019;2019:4687951. Epub 20190925. doi: 10.1155/2019/4687951. PubMed PMID: 31662746; PubMed Central PMCID: PMCPMC6778890.	No	About ICG
87	McWade MA, Thomas G, Nguyen JQ, Sanders ME, Solorzano CC, Mahadevan-Jansen A. Enhancing Parathyroid Gland Visualization Using a Near Infrared Fluorescence-Based Overlay Imaging System. J Am Coll Surg. 2019;228(5):730-43. Epub 20190213. doi: 10.1016/j.jamcollsurg.2019.01.017. PubMed PMID: 30769112; PubMed Central PMCID: PMCPMC6487208.	No	Not about hypocalcemia
88	Moore EC, Rudin A, Alameh A, Berber E. Near-infrared imaging in re-operative parathyroid surgery: first description of autofluorescence from cryopreserved parathyroid glands. Gland Surg. 2019;8(3):283-6. doi: 10.21037/gs.2018.12.05. PubMed PMID: 31328107; PubMed Central PMCID: PMCPMC6606472.	No	Case report
89	Razavi AC, Ibraheem K, Haddad A, Saparova L, Shalaby H, Abdelgawad M, et al. Efficacy of indocyanine green fluorescence in predicting parathyroid vascularization during thyroid surgery. Head Neck. 2019;41(9):3276-81. Epub 20190617. doi: 10.1002/hed.25837. PubMed PMID: 31206817.	No	About ICG
90	Rudin AV, Berber E. Impact of fluorescence and autofluorescence on surgical strategy in benign and malignant neck endocrine diseases. Best Pract Res Clin Endocrinol Metab. 2019;33(4):101311. Epub 20190810. doi: 10.1016/j.beem.2019.101311. PubMed PMID: 31494052.	No	Review
91	Rudin AV, McKenzie TJ, Thompson GB, Farley DR, Lyden ML. Evaluation of Parathyroid Glands with Indocyanine Green Fluorescence Angiography After Thyroidectomy. World J Surg. 2019;43(6):1538-43. doi: 10.1007/s00268-019-04909-z. PubMed PMID: 30659346.	No	About ICG
92	Serra C, Silveira L, Canudo A, Lemos MC. Parathyroid identification by autofluorescence - preliminary report on five cases of surgery for primary hyperparathyroidism. BMC Surg. 2019;19(1):120. Epub 20190828. doi: 10.1186/s12893-019-0590-9. PubMed PMID: 31455299; PubMed Central PMCID: PMCPMC6712745.	No	Case report
93	Sound S, Okoh A, Yigitbas H, Yazici P, Berber E. Utility of Indocyanine Green Fluorescence Imaging for Intraoperative Localization in Reoperative Parathyroid Surgery. Surg Innov. 2019;26(6):774-9. Epub 20151027. doi: 10.1177/1553350615613450. PubMed PMID: 26508307.	No	About ICG
94	Squires MH, Jarvis R, Shirley LA, Phay JE. Intraoperative Parathyroid Autofluorescence Detection in Patients with Primary Hyperparathyroidism. Ann Surg Oncol. 2019;26(4):1142-8. Epub 20190123. doi: 10.1245/s10434-019-07161-w. PubMed PMID: 30675703.	No	parathyroid disease
95	Squires MH, Shirley LA, Shen C, Jarvis R, Phay JE. Intraoperative Autofluorescence Parathyroid Identification in Patients With Multiple Endocrine Neoplasia Type 1. JAMA Otolaryngol Head Neck Surg. 2019;145(10):897-902. doi: 10.1001/jamaoto.2019.1987. PubMed PMID: 31369053; PubMed Central PMCID: PMCPMC6681562.	No	parathyroid disease
96	Thomas G, McWade MA, Nguyen JQ, Sanders ME, Broome JT, Baregamian N, et al. Innovative surgical guidance for label-free real-time parathyroid identification. Surgery. 2019;165(1):114-23. Epub 20181112. doi: 10.1016/j.surg.2018.04.079. PubMed PMID: 30442424; PubMed Central PMCID: PMCPMC6380501.	No	Not about hypocalcemia
97	Thomas G, Squires MH, Metcalf T, Mahadevan-Jansen A, Phay JE. Imaging or Fiber Probe-Based Approach? Assessing Different Methods to Detect Near Infrared Autofluorescence for Intraoperative Parathyroid Identification. J Am Coll Surg. 2019;229(6):596-608 e3. Epub 20190925. doi: 10.1016/j.jamcollsurg.2019.09.003. PubMed PMID: 31562910; PubMed Central PMCID: PMCPMC7756928.	No	Not about hypocalcemia
98	Triponez F. Re: Evaluation of Parathyroid Glands with Indocyanine Green Fluorescence Angiography After Thyroidectomy. World J Surg. 2019;43(6):1544-5. doi: 10.1007/s00268-019-04967-3. PubMed PMID: 30859263.	No	About ICG
99	van den Bos J, van Kooten L, Engelen SME, Lubbers T, Stassen LPS, Bouvy ND. Feasibility of indocyanine green fluorescence imaging for intraoperative identification of parathyroid glands during thyroid surgery. Head Neck. 2019;41(2):340-8. Epub 20181211. doi: 10.1002/hed.25451. PubMed PMID: 30536963; PubMed Central PMCID: PMCPMC6590433.	No	About ICG
100	Wolf HW, Grumbeck B, Runkel N. Intraoperative verification of parathyroid glands in primary and secondary hyperparathyroidism using near-infrared autofluorescence (IOPA). Updates Surg. 2019;71(3):579-85. Epub 20190403. doi: 10.1007/s13304-019-00652-1. PubMed PMID: 30945149.	No	parathyroid disease
101	Aoyama M, Takizawa H, Yamamoto K, Inui T, Miyamoto N, Sakamoto S, et al. Effects of excitation light intensity on parathyroid autofluorescence with a novel near-infrared fluorescence imaging system: two surgical case reports. Gland Surg. 2020;9(5):1584-9. doi: 10.21037/gs-20-386. PubMed PMID: 33224835; PubMed Central PMCID: PMCPMC7667091.	No	Case report
102	Baj J, Sitarz R, Lokaj M, Forma A, Czeczelewski M, Maani A, et al. Preoperative and Intraoperative Methods of Parathyroid Gland Localization and the Diagnosis of Parathyroid Adenomas. Molecules. 2020;25(7). Epub 20200409. doi: 10.3390/molecules25071724. PubMed PMID: 32283730; PubMed Central PMCID: PMCPMC7181220.	No	Review
103	Benmiloud F, Godiris-Petit G, Gras R, Gillot JC, Turrin N, Penaranda G, et al. Association of Autofluorescence-Based Detection of the Parathyroid Glands During Total Thyroidectomy With Postoperative Hypocalcemia Risk: Results of the PARAFLUO Multicenter Randomized Clinical Trial. JAMA Surg. 2020;155(2):106-12. doi: 10.1001/jamasurg.2019.4613. PubMed PMID: 31693081; PubMed Central PMCID: PMCPMC686…	Yes
104	Demarchi MS, Karenovics W, Bedat B, Triponez F. Intraoperative Autofluorescence and Indocyanine Green Angiography for the Detection and Preservation of Parathyroid Glands. J Clin Med. 2020;9(3). Epub 20200318. doi: 10.3390/jcm9030830. PubMed PMID: 32197500; PubMed Central PMCID: PMCPMC7141218.	No	About ICG
105	Di Marco AN, Palazzo FF. Near-infrared autofluorescence in thyroid and parathyroid surgery. Gland Surg. 2020;9(Suppl 2):S136-S46. doi: 10.21037/gs.2020.01.04. PubMed PMID: 32175254; PubMed Central PMCID: PMCPMC7044090.	No	Review
106	Idogawa H, Sakashita T, Homma A. A novel study for fluorescence patterns of the parathyroid glands during surgery using a fluorescence spectroscopy system. Eur Arch Otorhinolaryngol. 2020;277(5):1525-9. Epub 20200220. doi: 10.1007/s00405-020-05849-4. PubMed PMID: 32078027.	No	Not about hypocalcemia
107	Idogawa H, Sakashita T, Yagi T, Segawa K, Homma A. Pathological evaluation of the accuracy of a fluorescence spectroscopy system for detecting parathyroid glands. Eur Arch Otorhinolaryngol. 2020;277(11):3145-7. Epub 20200506. doi: 10.1007/s00405-020-06011-w. PubMed PMID: 32377853.	No	Not about hypocalcemia
108	Kim Y, Kim SW, Lee KD, Ahn YC. Phase-sensitive fluorescence detector for parathyroid glands during thyroidectomy: A preliminary report. J Biophotonics. 2020;13(2):e201960078. Epub 20191125. doi: 10.1002/jbio.201960078. PubMed PMID: 31697423.	No	Not about hypocalcemia
109	Kim YS, Erten O, Kahramangil B, Aydin H, Donmez M, Berber E. The impact of near infrared fluorescence imaging on parathyroid function after total thyroidectomy. J Surg Oncol. 2020;122(5):973-9. Epub 20200629. doi: 10.1002/jso.26098. PubMed PMID: 32602151.	Yes
110	Kose E, Rudin AV, Kahramangil B, Moore E, Aydin H, Donmez M, et al. Autofluorescence imaging of parathyroid glands: An assessment of potential indications. Surgery. 2020;167(1):173-9. Epub 20190913. doi: 10.1016/j.surg.2019.04.072. PubMed PMID: 31526579.	No	Not about hypocalcemia
111	Liu J, Wang X, Wang R, Xu C, Zhao R, Li H, et al. Near-infrared auto-fluorescence spectroscopy combining with Fisher's linear discriminant analysis improves intraoperative real-time identification of normal parathyroid in thyroidectomy. BMC Surg. 2020;20(1):4. Epub 20200106. doi: 10.1186/s12893-019-0670-x. PubMed PMID: 31907042; PubMed Central PMCID: PMCPMC6945439.	No	Not about hypocalcemia
112	Maser C, Kohlbrenner AH, Dirks R. Use of Indocyanine Green and Fluorescence Angiography in Parathyroid Surgery: A Feasibility Study. Surg Innov. 2020;27(6):587-93. Epub 20200905. doi: 10.1177/1553350620956437. PubMed PMID: 32892716.	No	About ICG
113	Papavramidis TS, Anagnostis P, Chorti A, Pliakos I, Panidis S, Koutsoumparis D, et al. Do Near-Infrared Intra-Operative Findings Obtained Using Indocyanine Green Correlate with Post-Thyroidectomy Parathyroid Function? the Icgpredict Study. Endocr Pract. 2020;26(9):967-73. doi: 10.4158/ep-2020-0119. PubMed PMID: 33471701.	No	About ICG
114	Peng SJ, Yang P, Dong YM, Yang L, Yang ZY, Hu XE, et al. Potential protection of indocyanine green on parathyroid gland function during near-infrared laparoscopic-assisted thyroidectomy: A case report and literature review. World J Clin Cases. 2020;8(21):5480-6. doi: 10.12998/wjcc.v8.i21.5480. PubMed PMID: 33269287; PubMed Central PMCID: PMCPMC7674724.	No	About ICG
115	Serra C, Silveira L. Near-infrared irradiation of the thyroid area: effects on weight development and thyroid and parathyroid secretory patterns. Lasers Med Sci. 2020;35(1):107-14. Epub 20190506. doi: 10.1007/s10103-019-02800-w. PubMed PMID: 31062187.	No	Animal
116	Serra C, Silveira L, Canudo A. Development of a Low-Cost Portable Device for Identification of Parathyroid Glands Using Autofluorescence. Indian J Surg. 2020;82(6):1126-30. doi: 10.1007/s12262-020-02205-y. PubMed PMID: WOS:000528100600002.	No	Not about hypocalcemia
117	Serra C, Silveira L, Canudo A. Identification of inadvertently removed parathyroid glands during thyroid surgery using autofluorescence. Gland Surg. 2020;9(4):893-8. doi: 10.21037/gs-20-163. PubMed PMID: 32953598; PubMed Central PMCID: PMCPMC7475350.	No	No control group
118	Solorzano CC, Thomas G, Baregamian N, Mahadevan-Jansen A. Detecting the Near Infrared Autofluorescence of the Human Parathyroid: Hype or Opportunity? Ann Surg. 2020;272(6):973-85. doi: 10.1097/SLA.0000000000003700. PubMed PMID: 31804401; PubMed Central PMCID: PMCPMC8670620.	No	Review
119	Spartalis E, Ntokos G, Georgiou K, Zografos G, Tsourouflis G, Dimitroulis D, et al. Intraoperative Indocyanine Green (ICG) Angiography for the Identification of the Parathyroid Glands: Current Evidence and Future Perspectives. In Vivo. 2020;34(1):23-32. doi: 10.21873/invivo.11741. PubMed PMID: 31882459; PubMed Central PMCID: PMCPMC6984100.	No	About ICG
120	Tabei I, Fuke A, Fushimi A, Takeyama H. Determination of the Optimum Excitation Wavelength for the Parathyroid Gland Using a Near-Infrared Camera. Front Surg. 2020;7:619859. Epub 20210121. doi: 10.3389/fsurg.2020.619859. PubMed PMID: 33553239; PubMed Central PMCID: PMCPMC7859514.	No	Not about hypocalcemia
121	Wang T, Liu Z, Zhang PY, Qiu B, Liu CG, Yin DT. [Factors affecting the near-infrared autofluorescence intensity of parathyroid glands and intraoperative identification of parathyroid glands]. Zhonghua Er Bi Yan Hou Tou Jing Wai Ke Za Zhi. 2020;55(5):490-6. doi: 10.3760/cma.j.cn115330-20191223-00773. PubMed PMID: 32842364.	No	Not about hypocalcemia
122	Wong A, Wong JCY, Pandey PU, Wiseman SM. Novel techniques for intraoperative parathyroid gland identification: a comprehensive review. Expert Rev Endocrinol Metab. 2020;15(6):439-57. Epub 20201019. doi: 10.1080/17446651.2020.1831913. PubMed PMID: 33074033.	No	Review
123	Yavuz E, Biricik A, Karagulle OO, Ercetin C, Arici S, Yigitbas H, et al. A comparison of the quantitative evaluation of in situ parathyroid gland perfusion by indocyanine green fluorescence angiography and by visual examination in thyroid surgery. Arch Endocrinol Metab. 2020;64(4):427-35. Epub 20200406. doi: 10.20945/2359-3997000000219. PubMed PMID: 32267347; PubMed Central PMCID: PMCPMC10522090.	No	About ICG
124	Akbulut S, Erten O, Gokceimam M, Kim YS, Krishnamurthy V, Heiden K, et al. Intraoperative near-infrared imaging of parathyroid glands: A comparison of first- and second-generation technologies. J Surg Oncol. 2021;123(4):866-71. Epub 20201217. doi: 10.1002/jso.26336. PubMed PMID: 33333584.	No	Not about hypocalcemia
125	Akbulut S, Erten O, Kim YS, Gokceimam M, Berber E. Development of an algorithm for intraoperative autofluorescence assessment of parathyroid glands in primary hyperparathyroidism using artificial intelligence. Surgery. 2021;170(2):454-61. Epub 20210303. doi: 10.1016/j.surg.2021.01.033. PubMed PMID: 33676728.	No	parathyroid disease
126	Barbieri D, Indelicato P, Vinciguerra A, Di Marco F, Formenti AM, Trimarchi M, et al. Autofluorescence and Indocyanine Green in Thyroid Surgery: A Systematic Review and Meta-Analysis. Laryngoscope. 2021;131(7):1683-92. Epub 20201128. doi: 10.1002/lary.29297. PubMed PMID: 33247620.	No	Review
127	Barbieri D, Triponez F, Indelicato P, Vinciguerra A, Trimarchi M, Bussi M. Total thyroidectomy with intraoperative neural monitoring and near-infrared fluorescence imaging. Langenbecks Arch Surg. 2021;406(8):2879-85. Epub 20210701. doi: 10.1007/s00423-021-02228-3. PubMed PMID: 34195868.	No	Not about hypocalcemia
128	Bellier A, Wazne Y, Chollier T, Sturm N, Chaffanjon P. Spare Parathyroid Glands During Thyroid Surgery with Perioperative Autofluorescence Imaging: A Diagnostic Study. World J Surg. 2021;45(9):2785-90. Epub 20210409. doi: 10.1007/s00268-021-06102-7. PubMed PMID: 33835219.	No	Not about hypocalcemia
129	Benmiloud F. Intraoperative Mapping Angiography of the Parathyroid Glands: Description, Advantages, and Limits of the Technique. VideoEndocrinology. 2021;8(2). Epub 20210610. doi: 10.1089/ve.2021.0006. PubMed PMID: 34179222; PubMed Central PMCID: PMCPMC8227797.	No	Not about hypocalcemia
130	Berber E, Akbulut S. Can near-infrared autofluorescence imaging be used for intraoperative confirmation of parathyroid tissue? J Surg Oncol. 2021;124(7):1008-13. Epub 20210711. doi: 10.1002/jso.26603. PubMed PMID: 34247400.	No	Not about hypocalcemia
131	Demarchi MS, Karenovics W, Bedat B, De Vito C, Triponez F. Autofluorescence pattern of parathyroid adenomas. BJS Open. 2021;5(1). doi: 10.1093/bjsopen/zraa047. PubMed PMID: 33609395; PubMed Central PMCID: PMCPMC7893478.	No	parathyroid disease
132	Demarchi MS, Seeliger B, Lifante JC, Alesina PF, Triponez F. Fluorescence Image-Guided Surgery for Thyroid Cancer: Utility for Preventing Hypoparathyroidism. Cancers (Basel). 2021;13(15). Epub 20210728. doi: 10.3390/cancers13153792. PubMed PMID: 34359693; PubMed Central PMCID: PMCPMC8345196.	No	Review
133	Di Meo G, Karampinis I, Gerken A, Lammert A, Pellicani S, Nowak K. Indocyanine Green Fluorescence Angiography Can Guide Intraoperative Localization During Parathyroid Surgery. Scand J Surg. 2021;110(1):59-65. Epub 20190925. doi: 10.1177/1457496919877581. PubMed PMID: 31554490.	No	About ICG
134	Dip F, Aleman R, Socolovsky M, Villalba N, Falco J, Menzo EL, et al. Nerve spectroscopy: understanding peripheral nerve autofluorescence through photodynamics. Surg Endosc. 2021;35(12):7104-11. Epub 20210329. doi: 10.1007/s00464-020-08227-7. PubMed PMID: 33782757.	No	Not about near infrared imaging
135	Gorobeiko M, Dinets A. Intraoperative detection of parathyroid glands by autofluorescence identification using image-based system: report of 15 cases. J Med Case Rep. 2021;15(1):414. Epub 20210809. doi: 10.1186/s13256-021-03009-8. PubMed PMID: 34365979; PubMed Central PMCID: PMCPMC8351090.	No	Case report
136	Hom ME, Rosenthal EL. Fluorescence Imaging to Identify Occult and Ectopic Parathyroid Glands-Revealing the Unseen. JAMA Otolaryngol Head Neck Surg. 2021;147(7):671-2. doi: 10.1001/jamaoto.2021.0628. PubMed PMID: 33956090.	No	Not about hypocalcemia
137	Hu Y, Han AY, Huang S, Pellionisz P, Alhiyari Y, Krane JF, et al. A Tool to Locate Parathyroid Glands Using Dynamic Optical Contrast Imaging. Laryngoscope. 2021;131(10):2391-7. Epub 20210527. doi: 10.1002/lary.29633. PubMed PMID: 34043240.	No	Not about near infrared imaging
138	Kiernan CM, Thomas G, Baregamian N, Solomicronrzano CC. Initial clinical experiences using the intraoperative probe-based parathyroid autofluorescence identification system-PTeye during thyroid and parathyroid procedures. J Surg Oncol. 2021;124(3):271-81. Epub 20210418. doi: 10.1002/jso.26500. PubMed PMID: 33866558; PubMed Central PMCID: PMCPMC8319062.	No	Not about hypocalcemia
139	Liang TJ, Wang KC, Wang NY, Chen IS, Liu SI. Indocyanine Green Angiography for Parathyroid Gland Evaluation during Transoral Endoscopic Thyroidectomy. J Pers Med. 2021;11(9). Epub 20210827. doi: 10.3390/jpm11090843. PubMed PMID: 34575620; PubMed Central PMCID: PMCPMC8468084.	No	About ICG
140	Kim DH, Kim SW, Kang P, Choi J, Lee HS, Park SY, et al. Near-Infrared Autofluorescence Imaging May Reduce Temporary Hypoparathyroidism in Patients Undergoing Total Thyroidectomy and Central Neck Dissection. Thyroid. 2021;31(9):1400-8. Epub 20210604. doi: 10.1089/thy.2021.0056. PubMed PMID: 33906431.	yes
141	Liu Z, Ma RS, Jia JL, Wang T, Zuo DH, Yin DT. Evaluation of Autofluorescence in Identifying Parathyroid Glands by Measuring Parathyroid Hormone in Fine-Needle Biopsy Washings. Front Endocrinol (Lausanne). 2021;12:819503. Epub 20220121. doi: 10.3389/fendo.2021.819503. PubMed PMID: 35126316; PubMed Central PMCID: PMCPMC8815459.	No	Not about hypocalcemia
142	Mannoh EA, Parker LB, Thomas G, Solorzano CC, Mahadevan-Jansen A. Development of an imaging device for label-free parathyroid gland identification and vascularity assessment. J Biophotonics. 2021;14(6):e202100008. Epub 20210222. doi: 10.1002/jbio.202100008. PubMed PMID: 33583122; PubMed Central PMCID: PMCPMC8556476.	No	Not about hypocalcemia
143	Marsden M, Weaver SS, Marcu L, Campbell MJ. Intraoperative Mapping of Parathyroid Glands Using Fluorescence Lifetime Imaging. J Surg Res. 2021;265:42-8. Epub 20210417. doi: 10.1016/j.jss.2021.03.023. PubMed PMID: 33878575; PubMed Central PMCID: PMCPMC8238823.	No	Not about hypocalcemia
144	Noltes ME, Metman MJH, Jansen L, Peeperkorn EWM, Engelsman AF, Kruijff S. Parathyroid Function Saving Total Thyroidectomy Using Autofluorescence and Quantified Indocyanine Green Angiography. VideoEndocrinology. 2021;8(2). Epub 20210610. doi: 10.1089/ve.2021.0008. PubMed PMID: 34179223; PubMed Central PMCID: PMCPMC8227798.	No	About ICG
145	Oh E, Kim Y, Ning B, Lee SY, Kim WW, Cha J. Development of a non-invasive, dual-sensor handheld imager for intraoperative preservation of parathyroid glands. Annu Int Conf IEEE Eng Med Biol Soc. 2021;2021:7408-11. doi: 10.1109/EMBC46164.2021.9630503. PubMed PMID: 34892809.	No	Not about hypocalcemia
146	Papavramidis TS, Chorti A, Tzikos G, Anagnostis P, Pantelidis P, Pliakos I, et al. The effect of intraoperative autofluorescence monitoring on unintentional parathyroid gland excision rates and postoperative PTH concentrations-a single-blind randomized-controlled trial. Endocrine. 2021;72(2):546-52. Epub 20210111. doi: 10.1007/s12020-020-02599-5. PubMed PMID: 33432503.	yes
147	Ryu CH, Seok J, Choi YL, Kim SK, Jung YS, Ryu J. Wireless parathyroid detection device using autofluorescence and smart glasses: A preliminary study. Technol Health Care. 2021;29(5):979-87. doi: 10.3233/THC-202699. PubMed PMID: 33682738.	No	Not about hypocalcemia
148	Serra C, Serra J, Ferreira Machado IL, Vieira Ferreira LF. Spectroscopic Analysis of Parathyroid and Thyroid Tissues by Ground-State diffuse Reflectance and Laser Induced Luminescence: a Preliminary Report. J Fluoresc. 2021;31(5):1235-9. Epub 20210720. doi: 10.1007/s10895-021-02783-4. PubMed PMID: 34283330.	No	Not about hypocalcemia
149	Serra C, Silveira L. Evaluation of structural and ultrastructural changes in thyroid and parathyroid glands after near infrared irradiation: study on an animal model. PeerJ. 2021;9:e11891. Epub 20210805. doi: 10.7717/peerj.11891. PubMed PMID: 34430082; PubMed Central PMCID: PMCPMC8349517.	No	Animal
150	Solorzano CC, Thomas G, Berber E, Wang TS, Randolph GW, Duh QY, et al. Current state of intraoperative use of near infrared fluorescence for parathyroid identification and preservation. Surgery. 2021;169(4):868-78. Epub 20201101. doi: 10.1016/j.surg.2020.09.014. PubMed PMID: 33139065; PubMed Central PMCID: PMCPMC7987670.	No	Review
151	Takahashi T, Yamazaki K, Ota H, Shodo R, Ueki Y, Horii A. Near-Infrared Fluorescence Imaging in the Identification of Parathyroid Glands in Thyroidectomy. Laryngoscope. 2021;131(5):1188-93. Epub 20201005. doi: 10.1002/lary.29163. PubMed PMID: 33016342.	No	Not about hypocalcemia
152	Takahashi T, Yamazaki K, Ota H, Shodo R, Ueki Y, Horii A. In Response to Regarding Near-Infrared Fluorescence Imaging in the Identification of Parathyroid Glands in Thyroidectomy. Laryngoscope. 2021;131(5):E1749. Epub 20210204. doi: 10.1002/lary.29425. PubMed PMID: 33538331.	No	Not about hypocalcemia
153	Takeuchi M, Takahashi T, Shodo R, Ota H, Ueki Y, Yamazaki K, et al. Comparison of Autofluorescence With Near-Infrared Fluorescence Imaging Between Primary and Secondary Hyperparathyroidism. Laryngoscope. 2021;131(6):E2097-E104. Epub 20201211. doi: 10.1002/lary.29310. PubMed PMID: 33305844.	No	parathyroid disease
154	Thomas G, Solorzano CC, Baregamian N, Mannoh EA, Gautam R, Irlmeier RT, et al. Comparing intraoperative parathyroid identification based on surgeon experience versus near infrared autofluorescence detection - A surgeon-blinded multi-centric study. Am J Surg. 2021;222(5):944-51. Epub 20210513. doi: 10.1016/j.amjsurg.2021.05.001. PubMed PMID: 34024629; PubMed Central PMCID: PMCPMC8589928.	No	Not about hypocalcemia
155	Tjahjono R, Nguyen K, Phung D, Riffat F, Palme CE. Methods of identification of parathyroid glands in thyroid surgery: A literature review. ANZ J Surg. 2021;91(9):1711-6. Epub 20210820. doi: 10.1111/ans.17117. PubMed PMID: 34414647.	No	Review
156	Van Slycke S, Van Den Heede K, Brusselaers N, Vermeersch H. Feasibility of Autofluorescence for Parathyroid Glands During Thyroid Surgery and the Risk of Hypocalcemia: First Results in Belgium and Review of the Literature. Surg Innov. 2021;28(4):409-18. Epub 20201229. doi: 10.1177/1553350620980263. PubMed PMID: 33372584.	yes
157	Wang B, Zhu CR, Liu H, Yao XM, Wu J. The Accuracy of Near Infrared Autofluorescence in Identifying Parathyroid Gland During Thyroid and Parathyroid Surgery: A Meta-Analysis. Front Endocrinol (Lausanne). 2021;12:701253. Epub 20210621. doi: 10.3389/fendo.2021.701253. PubMed PMID: 34234746; PubMed Central PMCID: PMCPMC8255791.	No	Review
158	Wang B, Zhu CR, Liu H, Yao XM, Wu J. The Ability of Near-Infrared Autofluorescence to Protect Parathyroid Gland Function During Thyroid Surgery: A Meta-Analysis. Front Endocrinol (Lausanne). 2021;12:714691. Epub 20211025. doi: 10.3389/fendo.2021.714691. PubMed PMID: 34759888; PubMed Central PMCID: PMCPMC8573048.	No	Review
159	Wang B, Zhu CR, Wu J. In Reference to Near-Infrared Fluorescence Imaging in the Identification of Parathyroid Glands in Thyroidectomy. Laryngoscope. 2021;131(5):E1748. Epub 20210204. doi: 10.1002/lary.29411. PubMed PMID: 33538333.	No	comment
160	Weng YJ, Jiang J, Min L, Ai Q, Chen DB, Chen WC, et al. Intraoperative near-infrared autofluorescence imaging for hypocalcemia risk reduction after total thyroidectomy: Evidence from a meta-analysis. Head Neck. 2021;43(8):2523-33. Epub 20210505. doi: 10.1002/hed.26733. PubMed PMID: 33949716.	No	Review
161	Wiseman SM, Saleh N, Tootooni A, Eshraghi P, Jama R, Saleh S. Parathyroid identification during thyroid and parathyroid operations: A pilot study evaluating a novel low cost autofluorescence based device. Am J Surg. 2021;221(6):1150-8. Epub 20210313. doi: 10.1016/j.amjsurg.2021.03.005. PubMed PMID: 33745690.	No	Not about hypocalcemia
162	Yang RQ, Lou KL, Wang PY, Gao YY, Zhang YQ, Chen M, et al. Surgical Navigation for Malignancies Guided by Near-Infrared-II Fluorescence Imaging. Small Methods. 2021;5(3):e2001066. Epub 20210118. doi: 10.1002/smtd.202001066. PubMed PMID: 34927825.	No	Review
163	Abdelrahim HS, Amer AF, Mikhael Nageeb R. Indocyanine Green Angiography of Parathyroid Glands versus Intraoperative Parathyroid Hormone Assay as a Reliable Predictor for Post Thyroidectomy Transient Hypocalcemia. J Invest Surg. 2022;35(7):1484-91. Epub 20220421. doi: 10.1080/08941939.2022.2066229. PubMed PMID: 35450501.	No	About ICG
164	Arikan M, Scheuba C, Riss P. Autofluoreszenz der Nebenschilddrüsen in der Schilddrüsenchirurgie. Journal für Klinische Endokrinologie und Stoffwechsel. 2022;16(1):3-7. doi: 10.1007/s41969-022-00181-0. PubMed PMID: WOS:000881635100001.	No	non-english
165	Avci SN, Isiktas G, Berber E. A Visual Deep Learning Model to Localize Parathyroid-Specific Autofluorescence on Near-Infrared Imaging : Localization of Parathyroid Autofluorescence with Deep Learning. Ann Surg Oncol. 2022. Epub 20220328. doi: 10.1245/s10434-022-11632-y. PubMed PMID: 35348975.	No	Not about hypocalcemia
166	Avci SN, Isiktas G, Ergun O, Berber E. A visual deep learning model to predict abnormal versus normal parathyroid glands using intraoperative autofluorescence signals. J Surg Oncol. 2022;126(2):263-7. Epub 20220413. doi: 10.1002/jso.26884. PubMed PMID: 35416299.	No	Not about hypocalcemia
167	Benmiloud F, Penaranda G, Chiche L, Rebaudet S. Intraoperative Mapping Angiograms of the Parathyroid Glands Using Indocyanine Green During Thyroid Surgery: Results of the Fluogreen Study. World J Surg. 2022;46(2):416-24. Epub 20211106. doi: 10.1007/s00268-021-06353-4. PubMed PMID: 34743241.	No	About ICG
168	Chen W, Ma X, Shao P, Liu P, Xu RX. Autofluorescence detection and co-axial projection for intraoperative localization of parathyroid gland. Biomed Eng Online. 2022;21(1):37. Epub 20220616. doi: 10.1186/s12938-022-01004-8. PubMed PMID: 35710423; PubMed Central PMCID: PMCPMC9205097.	No	Not about hypocalcemia
169	Demarchi MS, Karenovics W, Bedat B, Triponez F. Near-infrared fluorescent imaging techniques for the detection and preservation of parathyroid glands during endocrine surgery. Innov Surg Sci. 2022;7(3-4):87-98. Epub 20210730. doi: 10.1515/iss-2021-0001. PubMed PMID: 36561508; PubMed Central PMCID: PMCPMC9742281.	No	Not about hypocalcemia
170	Dip F, Alesina PF, Anuwong A, Arora E, Berber E, Bonnin-Pascual J, et al. Use of fluorescence imaging and indocyanine green during thyroid and parathyroid surgery: Results of an intercontinental, multidisciplinary Delphi survey. Surgery. 2022;172(6S):S6-S13. doi: 10.1016/j.surg.2022.09.004. PubMed PMID: 36427932.	No	About ICG
171	Dip F, Boni L, Bouvet M, Carus T, Diana M, Falco J, et al. Consensus Conference Statement on the General Use of Near-infrared Fluorescence Imaging and Indocyanine Green Guided Surgery: Results of a Modified Delphi Study. Ann Surg. 2022;275(4):685-91. doi: 10.1097/SLA.0000000000004412. PubMed PMID: 33214476; PubMed Central PMCID: PMCPMC8906245.	No	consensus statement
172	Feitsma EA, Schouw HM, Noltes ME, Heeman W, Kelder W, van Dam GM, et al. Heterogeneity in Utilization of Optical Imaging Guided Surgery for Identifying or Preserving the Parathyroid Glands-A Meta-Narrative Review. Life (Basel). 2022;12(3). Epub 20220308. doi: 10.3390/life12030388. PubMed PMID: 35330139; PubMed Central PMCID: PMCPMC8955594.	No	Review
173	Graves CE, Duh QY, Suh I. Innovations in Parathyroid Localization Imaging. Surg Oncol Clin N Am. 2022;31(4):631-47. Epub 20220926. doi: 10.1016/j.soc.2022.06.004. PubMed PMID: 36243498.	No	Review
174	Guo F, Geng S, Zhang J. [Research progress of autofluorescence imaging of parathyroid glands]. Lin Chuang Er Bi Yan Hou Tou Jing Wai Ke Za Zhi. 2022;36(5):397-401. doi: 10.13201/j.issn.2096-7993.2022.05.016. PubMed PMID: 35483695; PubMed Central PMCID: PMCPMC10128258.	No	Review
175	Guo FY, Xu L, Zhang J. Use of Near-Infrared Autofluorescence Imaging During Thyroidectomy Associated with Improved Clinical Outcomes. Indian J Surg. 2022. doi: 10.1007/s12262-022-03375-7. PubMed PMID: WOS:000773863400001.	No	Review
176	Huang S, Alhiyari Y, Hu Y, Tam K, Han AY, Krane JF, et al. Ex vivo hypercellular parathyroid gland differentiation using dynamic optical contrast imaging (DOCI). Biomed Opt Express. 2022;13(2):549-58. Epub 20220104. doi: 10.1364/BOE.443671. PubMed PMID: 35284177; PubMed Central PMCID: PMCPMC8884217.	No	Not about hypocalcemia
177	Iritani K, Teshima M, Shimoda H, Shinomiya H, Otsuki N, Nibu KI. Intraoperative quantitative assessment of parathyroid blood flow during total thyroidectomy using indocyanine green fluorescence imaging - surgical strategies for preserving the function of parathyroid glands. Laryngoscope Investig Otolaryngol. 2022;7(4):1251-8. Epub 20220718. doi: 10.1002/lio2.868. PubMed PMID: 36000062; PubMed Cen…	No	About ICG
178	Kang KH. Fluorescence imaging, an emerging tool for preserving the parathyroid glands during thyroidectomy. J Minim Invasive Surg. 2022;25(3):89-90. doi: 10.7602/jmis.2022.25.3.89. PubMed PMID: 36177375; PubMed Central PMCID: PMCPMC9494020.	No	Editorial
179	Kim DH, Kim SH, Jung J, Kim SW, Hwang SH. Indocyanine green fluorescence for parathyroid gland identification and function prediction: Systematic review and meta-analysis. Head Neck. 2022;44(3):783-91. Epub 20211215. doi: 10.1002/hed.26950. PubMed PMID: 34908194.	No	About ICG
180	Kim DH, Lee S, Jung J, Kim S, Kim SW, Hwang SH. Near-infrared autofluorescence-based parathyroid glands identification in the thyroidectomy or parathyroidectomy: a systematic review and meta-analysis. Langenbecks Arch Surg. 2022;407(2):491-9. Epub 20210728. doi: 10.1007/s00423-021-02269-8. PubMed PMID: 34322746.	No	Review
181	Kim Y, Lee HC, Kim J, Oh E, Yoo J, Ning B, et al. A coaxial excitation, dual-red-green-blue/near-infrared paired imaging system toward computer-aided detection of parathyroid glands in situ and ex vivo. J Biophotonics. 2022;15(8):e202200008. Epub 20220420. doi: 10.1002/jbio.202200008. PubMed PMID: 35340114; PubMed Central PMCID: PMCPMC9357067.	No	Not about hypocalcemia
182	Law RH, Larrabee KA, Van Harn M, Singer MC. Parathyroid Gland Autofluorescence Characteristics in Patients With Primary Hyperparathyroidism. Laryngoscope. 2022;132(3):715-21. Epub 20211006. doi: 10.1002/lary.29880. PubMed PMID: 34612528.	No	parathyroid disease
183	Lee SM, Dedhia PH, Shen C, Phay JE. Smaller parathyroids have higher near-infrared autofluorescence intensity in hyperparathyroidism. Surgery. 2022;172(4):1114-8. Epub 20220816. doi: 10.1016/j.surg.2022.06.027. PubMed PMID: 35981919.	No	parathyroid disease
184	Lu W, Chen Q, Zhang P, Su A, Zhu J. Near-Infrared Autofluorescence Imaging in Thyroid Surgery: A Systematic Review and Meta-Analysis. J Invest Surg. 2022;35(9):1723-32. Epub 20220703. doi: 10.1080/08941939.2022.2095468. PubMed PMID: 35786292.	No	Review
185	Makovac P, Muradbegovic M, Mathieson T, Demarchi MS, Triponez F. Preliminary experience with the EleVision IR system in detection of parathyroid glands autofluorescence and perfusion assessment with ICG. Front Endocrinol (Lausanne). 2022;13:1030007. Epub 20221017. doi: 10.3389/fendo.2022.1030007. PubMed PMID: 36325460; PubMed Central PMCID: PMCPMC9619109.	No	About ICG
186	Matson J, Lwin TM, Bouvet M. Rapid intraoperative perfusion assessment of parathyroid adenomas with ICG using a wide-field portable hand-held fluorescence imaging system. Am J Surg. 2022;223(4):686-93. Epub 20210726. doi: 10.1016/j.amjsurg.2021.07.027. PubMed PMID: 34407918.	No	parathyroid disease
187	Morales-Conde S, Licardie E, Alarcon I, Balla A. Indocyanine green (ICG) fluorescence guide for the use and indications in general surgery: recommendations based on the descriptive review of the literature and the analysis of experience. Cir Esp (Engl Ed). 2022;100(9):534-54. Epub 20220611. doi: 10.1016/j.cireng.2022.06.023. PubMed PMID: 35700889.	No	About ICG
188	Oh E, Lee HC, Kim Y, Ning B, Lee SY, Cha J, et al. A pilot feasibility study to assess vascularity and perfusion of parathyroid glands using a portable hand-held imager. Lasers Surg Med. 2022;54(3):399-406. Epub 20210904. doi: 10.1002/lsm.23478. PubMed PMID: 34481419; PubMed Central PMCID: PMCPMC8894507.	No	Case report
189	Ouyang H, Wang B, Sun B, Cong R, Xia F, Li X. Application of Indocyanine Green Angiography in Bilateral Axillo-Breast Approach Robotic Thyroidectomy for Papillary Thyroid Cancer. Front Endocrinol (Lausanne). 2022;13:916557. Epub 20220623. doi: 10.3389/fendo.2022.916557. PubMed PMID: 35813620; PubMed Central PMCID: PMCPMC9260684.	No	About ICG
190	Park JH, Lee J, Jung JH, Park HY, Kim WW. Intraoperative assessment of parathyroid perfusion using indocyanine green angiography in robotic thyroidectomy. J Minim Invasive Surg. 2022;25(3):112-5. doi: 10.7602/jmis.2022.25.3.112. PubMed PMID: 36177377; PubMed Central PMCID: PMCPMC9494021.	No	About ICG
191	Pastoricchio M, Bernardi S, Bortul M, de Manzini N, Dobrinja C. Autofluorescence of parathyroid glands during endocrine surgery with minimally invasive technique. J Endocrinol Invest. 2022;45(7):1393-403. Epub 20220309. doi: 10.1007/s40618-022-01774-x. PubMed PMID: 35262861.	No	Not about hypocalcemia
192	Priyanka S, Sam ST, Rebekah G, Sen S, Thomas V, Wankhar S, et al. The utility of indocyanine green (ICG) for the identification and assessment of viability of the parathyroid glands during thyroidectomy. Updates Surg. 2022;74(1):97-105. Epub 20211102. doi: 10.1007/s13304-021-01202-4. PubMed PMID: 34727341.	No	About ICG
193	Qian B, Zhang X, Bing K, Hu L, Qu X, Huang T, et al. Real-time intraoperative near-infrared autofluorescence imaging to locate the parathyroid glands: A preliminary report. Biosci Trends. 2022;16(4):301-6. Epub 20220629. doi: 10.5582/bst.2022.01256. PubMed PMID: 35768258.	No	Not about hypocalcemia
194	Rajan N, Scoville SD, Zhang T, Dedhia PH, Miller BS, Ringel MD, et al. Adrenal Near-Infrared Autofluorescence. J Endocr Soc. 2022;6(10):bvac126. Epub 20220815. doi: 10.1210/jendso/bvac126. PubMed PMID: 36111274; PubMed Central PMCID: PMCPMC9469928.	No	Not about thyroidectomy
195	Shaari AL, Spaulding SL, Xing MH, Yue LE, Machado RA, Moubayed SP, et al. The anatomical basis for preserving the blood supply to the parathyroids during thyroid surgery, and a review of current technologic advances. Am J Otolaryngol. 2022;43(1):103161. Epub 20210730. doi: 10.1016/j.amjoto.2021.103161. PubMed PMID: 34375794.	No	Review
196	Shao C, Li Z, Zhang C, Zhang W, He R, Xu J, et al. Optical diagnostic imaging and therapy for thyroid cancer. Mater Today Bio. 2022;17:100441. Epub 20220926. doi: 10.1016/j.mtbio.2022.100441. PubMed PMID: 36388462; PubMed Central PMCID: PMCPMC9640994.	No	Review
197	Tufano RP, Mohamed Ali K. The Year in Surgical Thyroidology: Recent Technological Developments and Future Challenges. Thyroid. 2022;32(1):14-8. Epub 20220105. doi: 10.1089/thy.2021.0590. PubMed PMID: 34915767.	No	Review
198	Ward CJ, Kelly YM, Syed SM, Meier RPH, Ando T, Wisel SA, et al. Procurement of Deceased Donor Parathyroid Glands With the Aid of Near-infrared Autofluorescence Imaging. Transplant Direct. 2022;8(4):e1306. Epub 20220310. doi: 10.1097/TXD.0000000000001306. PubMed PMID: 35310601; PubMed Central PMCID: PMCPMC8923582.	No	Not about hypocalcemia
199	Wieczorek E, Wygralak Z, Kedracka-Krok S, Bezara P, Bystranowska D, Dobryszycki P, et al. Deep blue autofluorescence reflects the oxidation state of human transthyretin. Redox Biol. 2022;56:102434. Epub 20220809. doi: 10.1016/j.redox.2022.102434. PubMed PMID: 35987087; PubMed Central PMCID: PMCPMC9411673.	No	Not about near infrared imaging
200	Wolf HW, Runkel N, Limberger K, Nebiker CA. Near-infrared autofluorescence of the parathyroid glands during thyroidectomy for the prevention of hypoparathyroidism: a prospective randomized clinical trial. Langenbecks Arch Surg. 2022;407(7):3031-8. Epub 20220729. doi: 10.1007/s00423-022-02624-3. PubMed PMID: 35904639; PubMed Central PMCID: PMCPMC9640439.	yes
201	Yin S, Pan B, Yang Z, Tang M, Mo H, Li Y, et al. Combined Use of Autofluorescence and Indocyanine Green Fluorescence Imaging in the Identification and Evaluation of Parathyroid Glands During Total Thyroidectomy: A Randomized Controlled Trial. Front Endocrinol (Lausanne). 2022;13:897797. Epub 20220616. doi: 10.3389/fendo.2022.897797. PubMed PMID: 35784544; PubMed Central PMCID: PMCPMC9243533.	No	About ICG
202	Zhang D, Sun H, Frattini F, Kim HY, Wu CW, Donatini G, et al. Use of Indocyanine Green Fluorescence During Total Thyroidectomy to Identify Parathyroid Glands and Prevent Hypoparathyroidism. Surg Technol Int. 2022;43:77-82. doi: 10.52198/23.Sti.43.Gs1741. PubMed PMID: 38237113.	No	About ICG
203	Ali KM, Wolfe SA, Nagururu NV, Seo S, Han SM, Kim Y, et al. Parathyroid gland detection using an intraoperative autofluorescence handheld imager - early feasibility study. Front Endocrinol (Lausanne). 2023;14:1190282. Epub 20230724. doi: 10.3389/fendo.2023.1190282. PubMed PMID: 37554762; PubMed Central PMCID: PMCPMC10405624.	No	Not about hypocalcemia
204	Barbieri D, Melegatti MN, Vinciguerra A, Indelicato P, Giordano L, Bondi S, et al. The use of near-infrared autofluorescence during total laryngectomy with hemi- or total thyroidectomy. Eur Arch Otorhinolaryngol. 2023;280(1):365-71. Epub 20220803. doi: 10.1007/s00405-022-07584-4. PubMed PMID: 35920893.	No	Not about thyroidectomy
205	Barbieri D, Indelicato P, Vinciguerra A, Salerno E, Battista RA, Di Marco F, et al. The impact of near-infrared autofluorescence on postoperative hypoparathyroidism during total thyroidectomy: a case-control study. Endocrine. 2023;79(2):392-9. Epub 20221017. doi: 10.1007/s12020-022-03222-5. PubMed PMID: 36251116.	yes
206	Baregamian N, Sekhar KR, Krystofiak ES, Vinogradova M, Thomas G, Mannoh E, et al. Engineering functional 3-dimensional patient-derived endocrine organoids for broad multiplatform applications. Surgery. 2023;173(1):67-75. Epub 20221116. doi: 10.1016/j.surg.2022.09.027. PubMed PMID: 36400581; PubMed Central PMCID: PMCPMC9939934.	No	Not about hypocalcemia
207	Battistella E, Pomba L, Toniato R, Burei M, Gregianin M, Watutantrige Fernando S, et al. Evolution of the Diagnosis and Treatment of Primary Hyperparathyroidism. J Clin Med. 2023;12(5). Epub 20230306. doi: 10.3390/jcm12052057. PubMed PMID: 36902844; PubMed Central PMCID: PMCPMC10004239.	No	parathyroid disease
208	Belcher RH, Thomas G, Willmon PA, Gallant JN, Baregamian N, Lopez ME, et al. Identifying Parathyroids in Pediatric Thyroid/Parathyroid Surgery by Near Infrared Autofluorescence. Laryngoscope. 2023;133(11):3208-15. Epub 20230303. doi: 10.1002/lary.30633. PubMed PMID: 36866696; PubMed Central PMCID: PMCPMC10475145.	No	Not about hypocalcemia
209	Bergenfelz A, Hermann M, Passler C, Schneider M, Muth A, Dahlberg J, et al. A-207 Impact of the Use of Autofluorescence for Detection of Parathyroid Glands during Thyroidectomy: A Randomised Controlled Trial. Br J Surg. 2023;110. doi: 10.1093/bjs/znad100.017. PubMed PMID: WOS:001009972400006.	Yes
210	Chen W, Zhang R, Yang R, Hu J, Phay JE, Liu P, et al. Converting a probe-based fluorescence system into an easy-to-use adjunct for the detection of parathyroid glands accidentally resected intraoperatively. Langenbecks Arch Surg. 2023;408(1):262. Epub 20230701. doi: 10.1007/s00423-023-02985-3. PubMed PMID: 37393198.	No	Not about hypocalcemia
211	Cottrill EE. Avoiding Complications of Thyroidectomy: Preservation of Parathyroid Glands. Otolaryngol Clin North Am. 2023. Epub 20230831. doi: 10.1016/j.otc.2023.07.009. PubMed PMID: 37659862.	No	Review
212	Csiha S, Molnar I, Halmi S, Hutkai D, Lorincz H, Somodi S, et al. Advanced glycation end products and their soluble receptor (sRAGE) in patients with Hashimoto's thyroiditis on levothyroxine substitution. Front Endocrinol (Lausanne). 2023;14:1187725. Epub 20230526. doi: 10.3389/fendo.2023.1187725. PubMed PMID: 37305044; PubMed Central PMCID: PMCPMC10250717.	No	Not about near infrared imaging
213	DeHoog RJ, King ME, Keating MF, Zhang J, Sans M, Feider CL, et al. Intraoperative Identification of Thyroid and Parathyroid Tissues During Human Endocrine Surgery Using the MasSpec Pen. JAMA Surg. 2023;158(10):1050-9. doi: 10.1001/jamasurg.2023.3229. PubMed PMID: 37531134; PubMed Central PMCID: PMCPMC10398548.	No	Not about near infrared imaging
214	Dolidze D, Shabunin А, Vardanyan A, Melnik K, Covantsev S. Prophylaxis of postoperative hypoparathyroidism in thyroid surgery. Folia Med (Plovdiv). 2023;65(2):207-14. doi: 10.3897/folmed.65.e75427. PubMed PMID: 37144304.	No	Not about near infrared imaging
215	Frontiers Production O. Erratum: Preliminary experience with the EleVision IR system in detection of parathyroid glands autofluorescence and perfusion assessment with ICG. Front Endocrinol (Lausanne). 2023;14:1175349. Epub 20230324. doi: 10.3389/fendo.2023.1175349. PubMed PMID: 37033226; PubMed Central PMCID: PMCPMC10080062.	No	About ICG
216	Gowrishankar SV, Bidaye R, Das T, Majcher V, Fish B, Casey R, et al. Intrathyroidal parathyroid adenomas: Scoping review on clinical presentation, preoperative localization, and surgical treatment. Head Neck. 2023;45(3):706-20. Epub 20221223. doi: 10.1002/hed.27287. PubMed PMID: 36563301; PubMed Central PMCID: PMCPMC10108101.	No	Review
217	Grubnik VV, Parfentiev RS, Grubnik YV, Grubnyk VV. Intraoperative indocyanine green angiography for predicting postoperative hypoparathyroidism. Surg Endosc. 2023;37(12):9540-5. Epub 20230918. doi: 10.1007/s00464-023-10466-3. PubMed PMID: 37721589.	No	About ICG
218	Gupta P, Vyas P. Hidden Gems: in Pursuit of Parathyroid Gland Identification During Neck Surgeries. Indian J Surg. 2023. doi: 10.1007/s12262-023-03845-6. PubMed PMID: WOS:001005808200001.	No	Review
219	Han YS, Kim Y, Lee HS, Kim Y, Ahn YC, Lee KD. Detectable depth of unexposed parathyroid glands using near-infrared autofluorescence imaging in thyroid surgery. Front Endocrinol (Lausanne). 2023;14:1170751. Epub 20230411. doi: 10.3389/fendo.2023.1170751. PubMed PMID: 37113485; PubMed Central PMCID: PMCPMC10126413.	No	Not about hypocalcemia
220	He YR, Li ZF, Zhong Q, Wang Y, Wang XY, Huang JW, et al. [Application of near-infrared autofluorescence imaging-based convolution neural network in recognition of parathyroid gland]. Zhonghua Yi Xue Za Zhi. 2023;103(40):3193-8. doi: 10.3760/cma.j.cn112137-20230726-01230. PubMed PMID: 37879873.	No	Not about hypocalcemia
221	Huang SM. Why does diseased parathyroid appear weak or heterogenous intensity during intraoperative near-infrared autofluorescence? Front Endocrinol (Lausanne). 2023;14:1233610. Epub 20230904. doi: 10.3389/fendo.2023.1233610. PubMed PMID: 37732116; PubMed Central PMCID: PMCPMC10507415.	No	Not about hypocalcemia
222	Huang J, He Y, Wang Y, Chen X, Zhang Y, Chen X, et al. Prevention of hypoparathyroidism: A step-by-step near-infrared autofluorescence parathyroid identification method. Front Endocrinol (Lausanne). 2023;14:1086367. Epub 20230130. doi: 10.3389/fendo.2023.1086367. PubMed PMID: 36793275; PubMed Central PMCID: PMCPMC9922903.	yes
223	Karcioglu AS, Hartl D, Shonka DC, Jr., Slough CM, Stack BC, Jr., Tolley N, et al. Autofluorescence of Parathyroid Glands: A Review of Methods of Parathyroid Gland Identification and Parathyroid Vascular Assessment. Otolaryngol Clin North Am. 2023. Epub 20230825. doi: 10.1016/j.otc.2023.07.011. PubMed PMID: 37634981.	No	Review
224	Kiernan CM, Solomicronrzano CC. New Techniques for Intraoperative Parathyroid Localization. Adv Surg. 2023;57(1):209-23. Epub 20230522. doi: 10.1016/j.yasu.2023.04.003. PubMed PMID: 37536854.	No	Review
225	Kim E, Bondarenko E, Eremkina A, Nikiforovich P, Mokrysheva N. Silent intrathyroid parathyroid carcinoma. Endocrinol Diabetes Metab Case Rep. 2023;2023(2). Epub 20230515. doi: 10.1530/EDM-23-0027. PubMed PMID: 37183888; PubMed Central PMCID: PMCPMC10337442.	No	Case report
226	Konstantinou EK, Shaikh N, Ramsey DJ. Birt-Hogg-Dube syndrome associated with chorioretinopathy and nyctalopia: a case report and review of the literature. Ophthalmic Genet. 2023;44(2):175-81. Epub 20210806. doi: 10.1080/13816810.2021.1961281. PubMed PMID: 34353225.	No	Case report
227	Krupinova J, Kim E, Eremkina A, Urusova L, Voronkova I, Slaschuk K, et al. Multiple Metastases of Parathyroid and Papillary Thyroid Carcinoma in a Female Patient Treated with Long-Term Hemodialysis. J Pers Med. 2023;13(3). Epub 20230319. doi: 10.3390/jpm13030548. PubMed PMID: 36983729; PubMed Central PMCID: PMCPMC10053015.	No	Case report
228	Kuczma P, Demarchi MS, Leboulleux S, Tresallet C, Mavromati M, Djafarrian R, et al. Central node dissection in papillary thyroid carcinoma in the era of near-infrared fluorescence. Front Endocrinol (Lausanne). 2023;14:1110489. Epub 20230414. doi: 10.3389/fendo.2023.1110489. PubMed PMID: 37124759; PubMed Central PMCID: PMCPMC10140587.	No	Review
229	Ludwig B, Ludwig M, Dziekiewicz A, Mikula A, Cisek J, Biernat S, et al. Modern Surgical Techniques of Thyroidectomy and Advances in the Prevention and Treatment of Perioperative Complications. Cancers (Basel). 2023;15(11). Epub 20230526. doi: 10.3390/cancers15112931. PubMed PMID: 37296896; PubMed Central PMCID: PMCPMC10251895.	No	Review
230	Lykke E, Christensen A, Juhl K, Feldt-Rasmussen U, Friberg Hitz M, Svenningsen Sjostedt SM, et al. Effect of near infrared autofluorescence guided total thyroidectomy on postoperative hypoparathyroidism: a randomized clinical trial. Eur Arch Otorhinolaryngol. 2023;280(5):2593-603. Epub 20230228. doi: 10.1007/s00405-023-07867-4. PubMed PMID: 36853388; PubMed Central PMCID: PMCPMC9971666.	yes
231	Mannoh EA, Baregamian N, Thomas G, Solomicronrzano CC, Mahadevan-Jansen A. Comparing laser speckle contrast imaging and indocyanine green angiography for assessment of parathyroid perfusion. Sci Rep. 2023;13(1):17270. Epub 20231012. doi: 10.1038/s41598-023-42649-2. PubMed PMID: 37828222; PubMed Central PMCID: PMCPMC10570279.	No	Not about near infrared imaging
232	Moreno-Llorente P, Garcia-Gonzalez G, Pascua-Sole M, Garcia-Barrasa A, Videla S, Munoz-de-Nova JL, et al. Indocyanine green angiography-guided thyroidectomy versus conventional thyroidectomy for preserving parathyroid function: study protocol for a randomized single-blind controlled trial. Front Endocrinol (Lausanne). 2023;14:1193900. Epub 20230508. doi: 10.3389/fendo.2023.1193900. PubMed PMID: 3…	No	study protocol
233	Moreno-Llorente P, Pascua-Sole M, Garcia-Barrasa A, Munoz-de-Nova JL. Indocyanine green (ICG) angiography-guided thyroidectomy: description of surgical technique. Front Surg. 2023;10:1217764. Epub 20230717. doi: 10.3389/fsurg.2023.1217764. PubMed PMID: 37529659; PubMed Central PMCID: PMCPMC10388241.	No	About ICG
234	Obongo Anga R, Abbaci M, Guerlain J, Breuskin I, Casiraghi O, Marhic A, et al. Intraoperative Autofluorescence Imaging for Parathyroid Gland Identification during Total Laryngectomy with Thyroidectomy. Cancers (Basel). 2023;15(3). Epub 20230131. doi: 10.3390/cancers15030875. PubMed PMID: 36765832; PubMed Central PMCID: PMCPMC9913419.	No	Not about thyroidectomy
235	Pace-Asciak P, Russell J, Solorzano C, Berber E, Singer M, Shaha AR, et al. The utility of parathyroid autofluorescence as an adjunct in thyroid and parathyroid surgery 2023. Head Neck. 2023. Epub 20231008. doi: 10.1002/hed.27538. PubMed PMID: 37807364.	No	Review
236	Pace-Asciak P, Tufano RP. Future Directions in the Treatment of Thyroid and Parathyroid Disease. Otolaryngol Clin North Am. 2023. Epub 20230825. doi: 10.1016/j.otc.2023.07.013. PubMed PMID: 37634983.	No	Review
237	Pan B, Yuan Y, Yang Z, Lu D, Long T, Sun Y, et al. Methods for the identification and preservation of parathyroid glands in thyroid surgery: a narrative review. Gland Surg. 2023;12(9):1276-89. Epub 20230914. doi: 10.21037/gs-23-242. PubMed PMID: 37842534; PubMed Central PMCID: PMCPMC10570973.	No	Review
238	Pannu AY, O'Connor-Manson MR, Wyld L, Balasubramanian SP. Near-infrared fluorescent imaging for parathyroid identification and/or preservation in surgery for primary hyperparathyroidism. Front Endocrinol (Lausanne). 2023;14:1240024. Epub 20231204. doi: 10.3389/fendo.2023.1240024. PubMed PMID: 38111703; PubMed Central PMCID: PMCPMC10726132.	No	parathyroid disease
239	Park SY, Choi YS, Hwang YM, Yi JW. Robot-Assisted Parathyroidectomy Using Indocyanine Green (ICG) Fluorescence in Primary Hyperparathyroidism. Medicina (Kaunas). 2023;59(8). Epub 20230812. doi: 10.3390/medicina59081456. PubMed PMID: 37629746; PubMed Central PMCID: PMCPMC10456807.	No	About ICG
240	Polkin VV, Isaev PA, Plugar AK, Ilyin AA, Ivanov SA, Kaprin AD. [Indocyanine green fluorescence angiography in transoral endoscopic thyroidectomy for papillary thyroid cancer]. Khirurgiia (Mosk). 2023;(9. Vyp. 2):11-9. doi: 10.17116/hirurgia202309211. PubMed PMID: 37682542.	No	About ICG
241	Rao SS, Rao H, Moinuddin Z, Rozario AP, Augustine T. Preservation of parathyroid glands during thyroid and neck surgery. Front Endocrinol (Lausanne). 2023;14:1173950. Epub 20230531. doi: 10.3389/fendo.2023.1173950. PubMed PMID: 37324265; PubMed Central PMCID: PMCPMC10266226.	No	Review
242	Richard M, Rizo P. Feasibility of parathyroid gland autofluorescence imaging after indocyanine green fluorescence angiography. Front Endocrinol (Lausanne). 2023;14:1248449. Epub 20231103. doi: 10.3389/fendo.2023.1248449. PubMed PMID: 38027151; PubMed Central PMCID: PMCPMC10656618.	No	About ICG
243	Rossi L, Vasquez MC, Pieroni E, Ambrosini CE, Miccoli M, Cetani F, et al. Indocyanine green fluorescence and near-infrared autofluorescence may improve post-thyroidectomy parathyroid function. Surgery. 2023;173(1):124-31. Epub 20221014. doi: 10.1016/j.surg.2022.06.042. PubMed PMID: 36244813.	No	About ICG
244	Sehnem L, Jr., Noureldine SI, Avci S, Isiktas G, Elshamy M, Saito Y, et al. A multicenter evaluation of near-infrared autofluorescence imaging of parathyroid glands in thyroid and parathyroid surgery. Surgery. 2023;173(1):132-7. Epub 20221028. doi: 10.1016/j.surg.2022.07.057. PubMed PMID: 36511281.	No	Not about hypocalcemia
245	Seo S, Ali KM, Wolfe SA, Nagururu NV, Ding AS, Desai D, et al. TOETVA parathyroid autofluorescence detection: hANDY-i endoscopy attachment. Front Endocrinol (Lausanne). 2023;14:1233956. Epub 20230824. doi: 10.3389/fendo.2023.1233956. PubMed PMID: 37693365; PubMed Central PMCID: PMCPMC10484600.	No	Not about hypocalcemia
246	Shaphaba K, Thakar A, Sakthivel P, Sikka K, Singh CA, Kumar R, et al. Incremental value of magnification and indocyanine green for parathyroid preservation in thyroid surgery. Head Neck. 2023;45(7):1753-60. Epub 20230505. doi: 10.1002/hed.27387. PubMed PMID: 37144335.	No	About ICG
247	Silver Karcioglu AL, Triponez F, Solorzano CC, Iwata AJ, Abdelhamid Ahmed AH, Almquist M, et al. Emerging Imaging Technologies for Parathyroid Gland Identification and Vascular Assessment in Thyroid Surgery: A Review From the American Head and Neck Society Endocrine Surgery Section. JAMA Otolaryngol Head Neck Surg. 2023;149(3):253-60. doi: 10.1001/jamaoto.2022.4421. PubMed PMID: 36633855.	No	Review
248	Sobutay E, Cakit H, Terzioglu T. Assessing Parathyroid Gland Viability and Predicting Postoperative Hypoparathyroidism in Thyroid Surgery: The Utility of Indocyanine Green Angiography. Sisli Etfal Hastan Tip Bul. 2023;57(4):466-72. Epub 20231229. doi: 10.14744/SEMB.2023.06691. PubMed PMID: 38268654; PubMed Central PMCID: PMCPMC10805044.	No	About ICG
249	St Amour TC, Demarchi MS, Thomas G, Triponez F, Kiernan CM, Solomicronrzano CC. Educational Review: Intraoperative Parathyroid Fluorescence Detection Technology in Thyroid and Parathyroid Surgery. Ann Surg Oncol. 2023;30(2):973-93. Epub 20221208. doi: 10.1245/s10434-022-12807-3. PubMed PMID: 36481865.	No	Review
250	Su-Velez BM, Hartman GE, Seeley H, Orloff LA, Noel JE, Meister KD. Parathyroid Autofluorescence in Pediatric Thyroid Surgery: Experience With False Positive and False Negative Results. Otolaryngol Head Neck Surg. 2023;169(1):185-9. Epub 20230129. doi: 10.1002/ohn.272. PubMed PMID: 36939554.	No	Not about hypocalcemia
251	Sun J, Guo L, Kang J, Tao Y, Wang J. [Clinical application of parathyroid autofluorescence imaging in endoscopic thyroid surgery]. Lin Chuang Er Bi Yan Hou Tou Jing Wai Ke Za Zhi. 2023;37(10):832-6. doi: 10.13201/j.issn.2096-7993.2023.10.014. PubMed PMID: 37828890.	No	non-english
252	Thomas G, Kiernan CM, Willmon PA, Haugen E, Luckenbaugh AN, Barocas DA, et al. Label-Free Enhancement of Adrenal Gland Visualization Using Near-Infrared Autofluorescence for Surgical Guidance. World J Surg. 2023;47(2):350-60. Epub 20221002. doi: 10.1007/s00268-022-06755-y. PubMed PMID: 36184672.	No	Not about thyroidectomy
253	Tjahjono R, Phung D, Elliott MS, Riffat F, Palme CE. The Utility of Near-Infrared Autofluorescence for Parathyroid Gland Identification During Thyroid Surgery: A Single-Center Experience. Indian J Otolaryngol Head Neck Surg. 2023;75(1):121-5. Epub 20221203. doi: 10.1007/s12070-022-03309-5. PubMed PMID: 37007878; PubMed Central PMCID: PMCPMC10050657.	No	Not about hypocalcemia
254	Uysal M, Akgun E, Sarioglu AG, Berber E. Comparison of Perioperative Outcomes in Patients with Graves' Disease Undergoing Total Thyroidectomy with or without Near Infrared Auto-Fluorescence Imaging. Thyroid. 2023. Epub 20231028. doi: 10.1089/thy.2023.0360. PubMed PMID: 37897089.	yes
255	Yao CH, Zhang Y, Liu B, Zhang CJ, Zheng JY, Wang X, et al. Rapid Parathyroid Recognition System Based on Near-Infrared Autofluorescence. Laser & Optoelectronics Progress. 2023;60(6). doi: Artn 0617003	No	Not about hypocalcemia
256	Yuan Y, Li X, Bao X, Huangfu M, Zhang H. The magic mirror: a novel intraoperative monitoring method for parathyroid glands. Front Endocrinol (Lausanne). 2023;14:1160902. Epub 20230522. doi: 10.3389/fendo.2023.1160902. PubMed PMID: 37284221; PubMed Central PMCID: PMCPMC10239973.	No	Not about near infrared imaging
